# Supplementary material for: Characterization of ancestral Fe/Mn superoxide dismutases indicates their cambialistic origin
Source: Protein Sci. 2022 Sep 21;31(10):e4423. doi: 10.1002/pro.4423 (PMC9490801; doi:10.1002/pro.4423)
Supplement: Supplementary file 3 — Dataset S3 [file PRO-31-e4423-s006.zip]

Archive with 2 entries (2 files):
- PRO_4423_Dataset3_PhylogeneticTree.docx
- PRO_4423_Dataset3_SequenceAlignment.docx
