# Supplementary material for: Characterization of ancestral Fe/Mn superoxide dismutases indicates their cambialistic origin
Source: Protein Sci. 2022 Sep 21;31(10):e4423. doi: 10.1002/pro.4423 (PMC9490801; doi:10.1002/pro.4423)
Supplement: Supplementary file 5 — Figure S2 Probability logos for the sequences of all the nodes reconstructed. Probability logos corresponding to the sequence reconstruction performed on the LUCA (Last Universal Common Ancestor), the LBCA (Last Bacterial Common Ancestor), and the LACA (Last Archaeal Common Ancestor) nodes for Dataset S1 (nothing excluded, 707 sequences), Dataset S2 (no Actinobacteria, 667 sequences) and Dataset S3 (no paralogues, 383 sequences), with PAML 5 or FastML. 6 All the logos display high probabilities, mostly for the regions where a secondary structure element is present (α‐helices and β‐strands represented by loops and arrows above the sequence), and absolute conservation of the residues that coordinate the metal ion on the active site (stars). Positions suggested to be relevant for the metal specificity are marked with inverted triangles. 7 Especially high similarity is seen for the same node and dataset, irrespective of PAML or FastML reconstruction. This was expected for such a conserved protein as the Fe/Mn SOD (see Figure 1), and two maximum likelihood‐based programs. [file PRO-31-e4423-s002.zip]

Archive with 3 entries (3 files):
- PRO_4423_Sup Fig 2 LOGOS_LACA-03.eps
- PRO_4423_Sup Fig 2 LOGOS_LBCA-02.eps
- PRO_4423_Sup Fig 2 LOGOS_LUCA-01.eps
