# Supplementary material for: Characterization of ancestral Fe/Mn superoxide dismutases indicates their cambialistic origin
Source: Protein Sci. 2022 Sep 21;31(10):e4423. doi: 10.1002/pro.4423 (PMC9490801; doi:10.1002/pro.4423)
Supplement: Supplementary file 11 — Table S1 List of species used for the phylogenetic study [file PRO-31-e4423-s001.xlsx]

## Sheet: SpeciesList
Table S1. List of species used for the phylogenetic study
UniProt_id	phylum_1	sp_name	species	taxid	phylum	class	order	family	superkingdom	species
UP000199400	Proteobacteria	Nannocystis exedens	Nannocystis exedens	54	Proteobacteria	Deltaproteobacteria	Myxococcales	Nannocystaceae	Bacteria	Nannocystis exedens
UP000278222	Proteobacteria	Stella humosa	Stella humosa	94	Proteobacteria	Alphaproteobacteria	Rhodospirillales	Acetobacteraceae	Bacteria	Stella humosa
UP000245802	Planctomycetes	Gemmata obscuriglobus	Gemmata obscuriglobus	114	Planctomycetes	Planctomycetia	Planctomycetales	Gemmataceae	Bacteria	Gemmata obscuriglobus
UP000054698	Proteobacteria	Legionella feeleii	Legionella feeleii	453	Proteobacteria	Gammaproteobacteria	Legionellales	Legionellaceae	Bacteria	Legionella feeleii
UP000235584	Proteobacteria	Bacteriovorax stolpii	Bacteriovorax stolpii	960	Proteobacteria	Oligoflexia	Bacteriovoracales	Bacteriovoracaceae	Bacteria	Bacteriovorax stolpii
UP000199513	Bacteroidetes	Thermoflexibacter ruber	Thermoflexibacter ruber	1003	Bacteroidetes	Cytophagia	Cytophagales	no rank	Bacteria	Thermoflexibacter ruber
UP000078263	Proteobacteria	Porphyrobacter neustonensis	Porphyrobacter neustonensis	1112	Proteobacteria	Alphaproteobacteria	Sphingomonadales	Erythrobacteraceae	Bacteria	Porphyrobacter neustonensis
UP000221653	Actinobacteria	Corynebacterium renale	Corynebacterium renale	1724	Actinobacteria	Actinobacteria	Corynebacteriales	Corynebacteriaceae	Bacteria	Corynebacterium renale
UP000255467	Actinobacteria	Nocardia otitidiscaviarum	Nocardia otitidiscaviarum	1823	Actinobacteria	Actinobacteria	Corynebacteriales	Nocardiaceae	Bacteria	Nocardia otitidiscaviarum
UP000053331	Halobacteria	Halorubrum saccharovorum	Halorubrum saccharovorum	2248	Euryarchaeota	Halobacteria	Haloferacales	Halorubraceae	Archaea	Halorubrum saccharovorum
UP000053352	Thermoprotei	Pyrodictium occultum	Pyrodictium occultum	2309	Crenarchaeota	Thermoprotei	Desulfurococcales	Pyrodictiaceae	Archaea	Pyrodictium occultum
UP000030856	Proteobacteria	Solemya velum gill symbiont	Solemya velum gill symbiont	2340	Proteobacteria	Gammaproteobacteria	no rank	no rank	Bacteria	Solemya velum gill symbiont
UP000278334	Proteobacteria	Bathymodiolus thermophilus thioautotrophic gill symbiont	Bathymodiolus thermophilus thioautotrophic gill symbiont	2360	Proteobacteria	Gammaproteobacteria	no rank	no rank	Bacteria	Bathymodiolus thermophilus thioautotrophic gill symbiont
UP000254575	Proteobacteria	Suttonella indologenes	Suttonella indologenes	13276	Proteobacteria	Gammaproteobacteria	Cardiobacteriales	Cardiobacteriaceae	Bacteria	Suttonella indologenes
UP000005095	Methanomicrobia	Methanofollis liminatans DSM 4140	Methanofollis liminatans	28892	Euryarchaeota	Methanomicrobia	Methanomicrobiales	Methanomicrobiaceae	Archaea	Methanofollis liminatans
UP000192832	Proteobacteria	Campylobacter helveticus	Campylobacter helveticus	28898	Proteobacteria	Epsilonproteobacteria	Campylobacterales	Campylobacteraceae	Bacteria	Campylobacter helveticus
UP000216287	Halobacteria	Halorubrum distributum	Halorubrum distributum	29283	Euryarchaeota	Halobacteria	Haloferacales	Halorubraceae	Archaea	Halorubrum distributum
UP000252983	Halobacteria	halophilic archaeon	halophilic archaeon	29295	Euryarchaeota	Halobacteria	Halobacteriales	no rank	Archaea	halophilic archaeon
UP000249130	Proteobacteria	Rhodoplanes roseus	Rhodoplanes roseus	29409	Proteobacteria	Alphaproteobacteria	Rhizobiales	Hyphomicrobiaceae	Bacteria	Rhodoplanes roseus
UP000011554	Halobacteria	Natrialba asiatica (strain ATCC 700177 / DSM 12278 / JCM 9576 / FERM P-10747 / NBRC 102637 / 172P1)	Natrialba asiatica	29540	Euryarchaeota	Halobacteria	Natrialbales	Natrialbaceae	Archaea	Natrialba asiatica
UP000239352	Actinobacteria	Actinopolyspora mortivallis	Actinopolyspora mortivallis	33906	Actinobacteria	Actinobacteria	Actinopolysporales	Actinopolysporaceae	Bacteria	Actinopolyspora mortivallis
UP000240042	Spirochaetes	Brevinema andersonii	Brevinema andersonii	34097	Spirochaetes	Spirochaetia	Brevinematales	Brevinemataceae	Bacteria	Brevinema andersonii
UP000076732	Actinobacteria	Dietzia maris	Dietzia maris	37915	Actinobacteria	Actinobacteria	Corynebacteriales	Dietziaceae	Bacteria	Dietzia maris
UP000248044	Thermoprotei	Acidianus brierleyi	Acidianus brierleyi	41673	Crenarchaeota	Thermoprotei	Sulfolobales	Sulfolobaceae	Archaea	Acidianus brierleyi
UP000184357	Halobacteria	Halobaculum gomorrense	Halobaculum gomorrense	43928	Euryarchaeota	Halobacteria	Haloferacales	Halorubraceae	Archaea	Halobaculum gomorrense
UP000284824	Actinobacteria	Nonomuraea polychroma	Nonomuraea polychroma	46176	Actinobacteria	Actinobacteria	Streptosporangiales	Streptosporangiaceae	Bacteria	Nonomuraea polychroma
UP000245793	Firmicutes	[Bacteroides] coagulans	[Bacteroides] coagulans	46507	Firmicutes	Tissierellia	no rank	no rank	Bacteria	[Bacteroides] coagulans
UP000077275	Methanobacteria	Methanobrevibacter cuticularis	Methanobrevibacter cuticularis	47311	Euryarchaeota	Methanobacteria	Methanobacteriales	Methanobacteriaceae	Archaea	Methanobrevibacter cuticularis
UP000077245	Methanobacteria	Methanobrevibacter curvatus	Methanobrevibacter curvatus	49547	Euryarchaeota	Methanobacteria	Methanobacteriales	Methanobacteriaceae	Archaea	Methanobrevibacter curvatus
UP000003659	Bacteroidetes	unidentified eubacterium SCB49	unidentified eubacterium SCB49	50743	Bacteroidetes	no rank	no rank	no rank	Bacteria	unidentified eubacterium SCB49
UP000077066	Methanobacteria	Methanobrevibacter filiformis	Methanobrevibacter filiformis	55758	Euryarchaeota	Methanobacteria	Methanobacteriales	Methanobacteriaceae	Archaea	Methanobrevibacter filiformis
UP000185669	Firmicutes	Halanaerobium kushneri	Halanaerobium kushneri	56779	Firmicutes	Clostridia	Halanaerobiales	Halanaerobiaceae	Bacteria	Halanaerobium kushneri
UP000065319	Proteobacteria	Colwellia sp. MT41	Colwellia sp. MT41	58049	Proteobacteria	Gammaproteobacteria	Alteromonadales	Colwelliaceae	Bacteria	Colwellia sp. MT41
UP000054075	Proteobacteria	Rickettsiella grylli	Rickettsiella grylli	59196	Proteobacteria	Gammaproteobacteria	Legionellales	Coxiellaceae	Bacteria	Rickettsiella grylli
UP000198397	Halobacteria	Halorubrum vacuolatum (Natronobacterium vacuolatum)	Halorubrum vacuolatum	63740	Euryarchaeota	Halobacteria	Haloferacales	Halorubraceae	Archaea	Halorubrum vacuolatum
UP000000554	Halobacteria	Halobacterium salinarum (strain ATCC 700922 / JCM 11081 / NRC-1) (Halobacterium halobium)	Halobacterium salinarum	64091	Euryarchaeota	Halobacteria	Halobacteriales	Halobacteriaceae	Archaea	Halobacterium salinarum
UP000001961	Cyanobacteria	Synechococcus sp. (strain CC9311)	Synechococcus sp. CC9311	64471	Cyanobacteria	no rank	Synechococcales	Synechococcaceae	Bacteria	Synechococcus sp. CC9311
UP000183624	Spirochaetes	Borreliella bissettii (Borrelia bissettii)	Borreliella bissettii	64897	Spirochaetes	Spirochaetia	Spirochaetales	Borreliaceae	Bacteria	Borreliella bissettii
UP000002384	Cyanobacteria	Gloeothece citriformis (strain PCC 7424) (Cyanothece sp. (strain PCC 7424))	Cyanothece sp. PCC 7424	65393	Cyanobacteria	no rank	Oscillatoriales	Cyanothecaceae	Bacteria	Cyanothece sp. PCC 7424
UP000077428	Methanobacteria	Methanobrevibacter oralis	Methanobrevibacter oralis	66851	Euryarchaeota	Methanobacteria	Methanobacteriales	Methanobacteriaceae	Archaea	Methanobrevibacter oralis
UP000000536	Thermococci	Thermococcus kodakarensis (strain ATCC BAA-918 / JCM 12380 / KOD1) (Pyrococcus kodakaraensis (strain KOD1))	Thermococcus kodakarensis	69014	Euryarchaeota	Thermococci	Thermococcales	Thermococcaceae	Archaea	Thermococcus kodakarensis
UP000032438	Proteobacteria	Moritella viscosa	Moritella viscosa	80854	Proteobacteria	Gammaproteobacteria	Alteromonadales	Moritellaceae	Bacteria	Moritella viscosa
UP000002677	Proteobacteria	gamma proteobacterium HdN1	gamma proteobacterium HdN1	83406	Proteobacteria	Gammaproteobacteria	no rank	no rank	Bacteria	gamma proteobacterium HdN1
UP000198607	Proteobacteria	Propionivibrio dicarboxylicus	Propionivibrio dicarboxylicus	83767	Proteobacteria	Betaproteobacteria	Rhodocyclales	Rhodocyclaceae	Bacteria	Propionivibrio dicarboxylicus
UP000031258	Proteobacteria	Candidatus Jidaibacter acanthamoeba	Candidatus Jidaibacter acanthamoeba	86105	Proteobacteria	Alphaproteobacteria	Rickettsiales	Candidatus Midichloriaceae	Bacteria	Candidatus Jidaibacter acanthamoeba
UP000069850	Methanomicrobia	Methanoculleus sp. MAB1	Methanoculleus sp. MAB1	86622	Euryarchaeota	Methanomicrobia	Methanomicrobiales	Methanomicrobiaceae	Archaea	Methanoculleus sp. MAB1
UP000234775	Firmicutes	Aerococcus christensenii	Aerococcus christensenii	87541	Firmicutes	Bacilli	Lactobacillales	Aerococcaceae	Bacteria	Aerococcus christensenii
UP000003834	Proteobacteria	delta proteobacterium NaphS2	delta proteobacterium NaphS2	88274	Proteobacteria	Deltaproteobacteria	no rank	no rank	Bacteria	delta proteobacterium NaphS2
UP000302218	Halobacteria	Natrinema versiforme	Natrinema versiforme	88724	Euryarchaeota	Halobacteria	Natrialbales	Natrialbaceae	Archaea	Natrinema versiforme
UP000010390	Cyanobacteria	Calothrix sp. PCC 7507	Calothrix sp. PCC 7507	99598	Cyanobacteria	no rank	Nostocales	Rivulariaceae	Bacteria	Calothrix sp. PCC 7507
UP000011203	Cyanobacteria	Xenococcus sp. PCC 7305	Xenococcus sp. PCC 7305	102125	Cyanobacteria	no rank	Pleurocapsales	Xenococcaceae	Bacteria	Xenococcus sp. PCC 7305
UP000010473	Cyanobacteria	Stanieria cyanosphaera (strain ATCC 29371 / PCC 7437)	Stanieria cyanosphaera	111780	Cyanobacteria	no rank	Pleurocapsales	Dermocarpellaceae	Bacteria	Stanieria cyanosphaera
UP000256661	Actinobacteria	Actinomadura umbrina	Actinomadura umbrina	111806	Actinobacteria	Actinobacteria	Streptosporangiales	Thermomonosporaceae	Bacteria	Actinomadura umbrina
UP000196430	Proteobacteria	Bathymodiolus platifrons methanotrophic gill symbiont	Bathymodiolus platifrons methanotrophic gill symbiont	113268	Proteobacteria	Gammaproteobacteria	no rank	no rank	Bacteria	Bathymodiolus platifrons methanotrophic gill symbiont
UP000034723	Archaeoglobi	Geoglobus ahangari	Geoglobus ahangari	113653	Euryarchaeota	Archaeoglobi	Archaeoglobales	Archaeoglobaceae	Archaea	Geoglobus ahangari
UP000290243	Tenericutes	Mycoplasma maculosum	Mycoplasma maculosum	114885	Tenericutes	Mollicutes	Mycoplasmatales	Mycoplasmataceae	Bacteria	Mycoplasma maculosum
UP000094707	Methanobacteria	Methanobacterium congolense	Methanobacterium congolense	118062	Euryarchaeota	Methanobacteria	Methanobacteriales	Methanobacteriaceae	Archaea	Methanobacterium congolense
UP000010382	Cyanobacteria	Pleurocapsa sp. PCC 7327	Pleurocapsa minor	118163	Cyanobacteria	no rank	Pleurocapsales	Hyellaceae	Bacteria	Pleurocapsa minor
UP000184440	Actinobacteria	Cryptosporangium aurantiacum	Cryptosporangium aurantiacum	134849	Actinobacteria	Actinobacteria	Frankiales	Cryptosporangiaceae	Bacteria	Cryptosporangium aurantiacum
UP000198773	Proteobacteria	Alkalimonas amylolytica	Alkalimonas amylolytica	152573	Proteobacteria	Gammaproteobacteria	no rank	no rank	Bacteria	Alkalimonas amylolytica
UP000280726	Actinobacteria	Georgenia muralis	Georgenia muralis	154117	Actinobacteria	Actinobacteria	Micrococcales	Bogoriellaceae	Bacteria	Georgenia muralis
UP000002172	Bacteroidetes	Flavobacteria bacterium (strain BBFL7)	Flavobacteria bacterium BBFL7	156586	Bacteroidetes	Flavobacteriia	no rank	no rank	Bacteria	Flavobacteria bacterium BBFL7
UP000001420	Cyanobacteria	Prochlorococcus marinus (strain SARG / CCMP1375 / SS120)	Prochlorococcus marinus	167539	Cyanobacteria	no rank	Synechococcales	Prochloraceae	Bacteria	Prochlorococcus marinus
UP000198889	Proteobacteria	Ancylobacter rudongensis	Ancylobacter rudongensis	177413	Proteobacteria	Alphaproteobacteria	Rhizobiales	Xanthobacteraceae	Bacteria	Ancylobacter rudongensis
UP000000442	Proteobacteria	Desulfobacterium autotrophicum (strain ATCC 43914 / DSM 3382 / HRM2)	Desulfobacterium autotrophicum	177437	Proteobacteria	Deltaproteobacteria	Desulfobacterales	Desulfobacteraceae	Bacteria	Desulfobacterium autotrophicum
UP000002439	Thermoprotei	Pyrobaculum aerophilum (strain ATCC 51768 / IM2 / DSM 7523 / JCM 9630 / NBRC 100827)	Pyrobaculum aerophilum	178306	Crenarchaeota	Thermoprotei	Thermoproteales	Thermoproteaceae	Archaea	Pyrobaculum aerophilum
UP000250086	Proteobacteria	Anaerobiospirillum thomasii	Anaerobiospirillum thomasii	179995	Proteobacteria	Gammaproteobacteria	Aeromonadales	Succinivibrionaceae	Bacteria	Anaerobiospirillum thomasii
UP000001013	Thermococci	Pyrococcus furiosus (strain ATCC 43587 / DSM 3638 / JCM 8422 / Vc1)	Pyrococcus furiosus	186497	Euryarchaeota	Thermococci	Thermococcales	Thermococcaceae	Archaea	Pyrococcus furiosus
UP000005223	Methanobacteria	Methanothermobacter thermautotrophicus (strain ATCC 29096 / DSM 1053 / JCM 10044 / NBRC 100330 / Delta H) (Methanobacterium thermoautotrophicum)	Methanothermobacter thermautotrophicus	187420	Euryarchaeota	Methanobacteria	Methanobacteriales	Methanobacteriaceae	Archaea	Methanothermobacter thermautotrophicus
UP000002487	Methanomicrobia	Methanosarcina acetivorans (strain ATCC 35395 / DSM 2834 / JCM 12185 / C2A)	Methanosarcina acetivorans	188937	Euryarchaeota	Methanomicrobia	Methanosarcinales	Methanosarcinaceae	Archaea	Methanosarcina acetivorans
UP000001826	Methanopyri	Methanopyrus kandleri (strain AV19 / DSM 6324 / JCM 9639 / NBRC 100938)	Methanopyrus kandleri	190192	Euryarchaeota	Methanopyri	Methanopyrales	Methanopyraceae	Archaea	Methanopyrus kandleri
UP000245577	Methanobacteria	Methanobrevibacter woesei	Methanobrevibacter woesei	190976	Euryarchaeota	Methanobacteria	Methanobacteriales	Methanobacteriaceae	Archaea	Methanobrevibacter woesei
UP000094291	Proteobacteria	Terasakiispira papahanaumokuakeensis	Terasakiispira papahanaumokuakeensis	197479	Proteobacteria	Gammaproteobacteria	Oceanospirillales	no rank	Bacteria	Terasakiispira papahanaumokuakeensis
UP000294802	Firmicutes	Macrococcus lamae	Macrococcus lamae	198484	Firmicutes	Bacilli	Bacillales	Staphylococcaceae	Bacteria	Macrococcus lamae
UP000002200	Actinobacteria	Tropheryma whipplei (strain Twist) (Whipple's bacillus)	Tropheryma whipplei	203267	Actinobacteria	Actinobacteria	Micrococcales	no rank	Bacteria	Tropheryma whipplei
UP000001369	Aquificae	Sulfurihydrogenibium azorense (strain Az-Fu1 / DSM 15241 / OCM 825)	Sulfurihydrogenibium azorense	204536	Aquificae	Aquificae	Aquificales	Hydrogenothermaceae	Bacteria	Sulfurihydrogenibium azorense
UP000268857	Cyanobacteria	Chlorogloeopsis fritschii PCC 6912	Chlorogloeopsis fritschii	211165	Cyanobacteria	no rank	Nostocales	Chlorogloeopsidaceae	Bacteria	Chlorogloeopsis fritschii
UP000002199	Archaeoglobi	Archaeoglobus fulgidus (strain ATCC 49558 / VC-16 / DSM 4304 / JCM 9628 / NBRC 100126)	Archaeoglobus fulgidus	224325	Euryarchaeota	Archaeoglobi	Archaeoglobales	Archaeoglobaceae	Archaea	Archaeoglobus fulgidus
UP000014066	Methanobacteria	Methanobrevibacter sp. AbM4	Methanobrevibacter sp. AbM4	224719	Euryarchaeota	Methanobacteria	Methanobacteriales	Methanobacteriaceae	Archaea	Methanobrevibacter sp. AbM4
UP000233419	Tenericutes	Mesoplasma syrphidae	Mesoplasma syrphidae	225999	Tenericutes	Mollicutes	Entomoplasmatales	Entomoplasmataceae	Bacteria	Mesoplasma syrphidae
UP000067738	Methanobacteria	Methanobrevibacter millerae	Methanobrevibacter millerae	230361	Euryarchaeota	Methanobacteria	Methanobacteriales	Methanobacteriaceae	Archaea	Methanobrevibacter millerae
UP000223759	Proteobacteria	Ectothiorhodosinus mongolicus	Ectothiorhodosinus mongolicus	233100	Proteobacteria	Gammaproteobacteria	Chromatiales	Ectothiorhodospiraceae	Bacteria	Ectothiorhodosinus mongolicus
UP000000671	Acidobacteria	Solibacter usitatus (strain Ellin6076)	Candidatus Solibacter usitatus	234267	Acidobacteria	Solibacteres	Solibacterales	Solibacteraceae	Bacteria	Candidatus Solibacter usitatus
UP000198988	Proteobacteria	Bathymodiolus azoricus thioautotrophic gill symbiont	Bathymodiolus azoricus thioautotrophic gill symbiont	235205	Proteobacteria	Gammaproteobacteria	no rank	no rank	Bacteria	Bathymodiolus azoricus thioautotrophic gill symbiont
UP000280881	Aquificae	Thermovibrio guaymasensis	Thermovibrio guaymasensis	240167	Aquificae	Aquificae	Desulfurobacteriales	Desulfurobacteriaceae	Bacteria	Thermovibrio guaymasensis
UP000008289	Chloroflexi	Dehalococcoides mccartyi (strain ATCC BAA-2266 / KCTC 15142 / 195) (Dehalococcoides ethenogenes (strain 195))	Dehalococcoides mccartyi	243164	Chloroflexi	Dehalococcoidia	Dehalococcoidales	Dehalococcoidaceae	Bacteria	Dehalococcoides mccartyi
UP000002524	Deinococcus-Thermus	Deinococcus radiodurans (strain ATCC 13939 / DSM 20539 / JCM 16871 / LMG 4051 / NBRC 15346 / NCIMB 9279 / R1 / VKM B-1422)	Deinococcus radiodurans	243230	Deinococcus-Thermus	Deinococci	Deinococcales	Deinococcaceae	Bacteria	Deinococcus radiodurans
UP000196084	Halobacteria	Natronolimnobius baerhuensis	Natronolimnobius baerhuensis	253108	Euryarchaeota	Halobacteria	Natrialbales	Natrialbaceae	Archaea	Natronolimnobius baerhuensis
UP000001979	Methanomicrobia	Methanococcoides burtonii (strain DSM 6242 / NBRC 107633 / OCM 468 / ACE-M)	Methanococcoides burtonii	259564	Euryarchaeota	Methanomicrobia	Methanosarcinales	Methanosarcinaceae	Archaea	Methanococcoides burtonii
UP000271413	Spirochaetes	Olavius algarvensis spirochete endosymbiont	Olavius algarvensis spirochete endosymbiont	260710	Spirochaetes	Spirochaetia	Spirochaetales	no rank	Bacteria	Olavius algarvensis spirochete endosymbiont
UP000018202	Thermoplasmata	Thermoplasmatales archaeon Gpl	Thermoplasmatales archaeon Gpl	261391	Euryarchaeota	Thermoplasmata	Thermoplasmatales	no rank	Archaea	Thermoplasmatales archaeon Gpl
UP000005853	Proteobacteria	delta proteobacterium MLMS-1	delta proteobacterium MLMS-1	262489	Proteobacteria	Deltaproteobacteria	no rank	no rank	Bacteria	delta proteobacterium MLMS-1
UP000002523	Tenericutes	Onion yellows phytoplasma (strain OY-M)	Onion yellows phytoplasma	262768	Tenericutes	Mollicutes	Acholeplasmatales	Acholeplasmataceae	Bacteria	Onion yellows phytoplasma
UP000000438	Thermoplasmata	Picrophilus torridus (strain ATCC 700027 / DSM 9790 / JCM 10055 / NBRC 100828)	Picrophilus torridus	263820	Euryarchaeota	Thermoplasmata	Thermoplasmatales	Picrophilaceae	Archaea	Picrophilus torridus
UP000008080	Proteobacteria	Bdellovibrio bacteriovorus (strain ATCC 15356 / DSM 50701 / NCIB 9529 / HD100)	Bdellovibrio bacteriovorus	264462	Proteobacteria	Oligoflexia	Bdellovibrionales	Bdellovibrionaceae	Bacteria	Bdellovibrio bacteriovorus
UP000033633	Proteobacteria	Photobacterium halotolerans	Photobacterium halotolerans	265726	Proteobacteria	Gammaproteobacteria	Vibrionales	Vibrionaceae	Bacteria	Photobacterium halotolerans
UP000006637	Actinobacteria	Rubrobacter xylanophilus (strain DSM 9941 / NBRC 16129)	Rubrobacter xylanophilus	266117	Actinobacteria	Rubrobacteria	Rubrobacterales	Rubrobacteraceae	Bacteria	Rubrobacter xylanophilus
UP000011867	Halobacteria	Natronomonas moolapensis (strain DSM 18674 / JCM 14361 / 8.8.11)	Natronomonas moolapensis	268739	Euryarchaeota	Halobacteria	Halobacteriales	Haloarculaceae	Archaea	Natronomonas moolapensis
UP000000435	Proteobacteria	Ehrlichia canis (strain Jake)	Ehrlichia canis	269484	Proteobacteria	Alphaproteobacteria	Rickettsiales	Anaplasmataceae	Bacteria	Ehrlichia canis
UP000034076	Firmicutes	Catabacter hongkongensis	Catabacter hongkongensis	270498	Firmicutes	Clostridia	Clostridiales	Catabacteriaceae	Bacteria	Catabacter hongkongensis
UP000002518	Thermoprotei	Aeropyrum pernix (strain ATCC 700893 / DSM 11879 / JCM 9820 / NBRC 100138 / K1)	Aeropyrum pernix	272557	Crenarchaeota	Thermoprotei	Desulfurococcales	Desulfurococcaceae	Archaea	Aeropyrum pernix
UP000000431	Chlamydiae	Chlamydia trachomatis (strain D/UW-3/Cx)	Chlamydia trachomatis	272561	Chlamydiae	Chlamydiia	Chlamydiales	Chlamydiaceae	Bacteria	Chlamydia trachomatis
UP000001169	Halobacteria	Haloarcula marismortui (strain ATCC 43049 / DSM 3752 / JCM 8966 / VKM B-1809) (Halobacterium marismortui)	Haloarcula marismortui	272569	Euryarchaeota	Halobacteria	Halobacteriales	Haloarculaceae	Archaea	Haloarcula marismortui
UP000002480	Proteobacteria	Rickettsia prowazekii (strain Madrid E)	Rickettsia prowazekii	272947	Proteobacteria	Alphaproteobacteria	Rickettsiales	Rickettsiaceae	Bacteria	Rickettsia prowazekii
UP000001974	Thermoprotei	Saccharolobus solfataricus (strain ATCC 35092 / DSM 1617 / JCM 11322 / P2) (Sulfolobus solfataricus)	Sulfolobus solfataricus	273057	Crenarchaeota	Thermoprotei	Sulfolobales	Sulfolobaceae	Archaea	Sulfolobus solfataricus
UP000001015	Thermoprotei	Sulfurisphaera tokodaii (strain DSM 16993 / JCM 10545 / NBRC 100140 / 7) (Sulfolobus tokodaii)	Sulfolobus tokodaii	273063	Crenarchaeota	Thermoprotei	Sulfolobales	Sulfolobaceae	Archaea	Sulfolobus tokodaii
UP000001024	Thermoplasmata	Thermoplasma acidophilum (strain ATCC 25905 / DSM 1728 / JCM 9062 / NBRC 15155 / AMRC-C165)	Thermoplasma acidophilum	273075	Euryarchaeota	Thermoplasmata	Thermoplasmatales	Thermoplasmataceae	Archaea	Thermoplasma acidophilum
UP000000422	Proteobacteria	Wolinella succinogenes (strain ATCC 29543 / DSM 1740 / LMG 7466 / NCTC 11488 / FDC 602W) (Vibrio succinogenes)	Wolinella succinogenes	273121	Proteobacteria	Epsilonproteobacteria	Campylobacterales	Helicobacteraceae	Bacteria	Wolinella succinogenes
UP000008291	Proteobacteria	Thiobacillus denitrificans (strain ATCC 25259)	Thiobacillus denitrificans	292415	Proteobacteria	Betaproteobacteria	Nitrosomonadales	Thiobacillaceae	Bacteria	Thiobacillus denitrificans
UP000000417	Firmicutes	Symbiobacterium thermophilum (strain T / IAM 14863)	Symbiobacterium thermophilum	292459	Firmicutes	Clostridia	Clostridiales	Symbiobacteriaceae	Bacteria	Symbiobacterium thermophilum
UP000198765	Actinobacteria	Micromonospora narathiwatensis	Micromonospora narathiwatensis	299146	Actinobacteria	Actinobacteria	Micromonosporales	Micromonosporaceae	Bacteria	Micromonospora narathiwatensis
UP000001882	Methanomicrobia	Methanocella paludicola (strain DSM 17711 / JCM 13418 / NBRC 101707 / SANAE)	Methanocella paludicola	304371	Euryarchaeota	Methanomicrobia	Methanocellales	Methanocellaceae	Archaea	Methanocella paludicola
UP000001732	Firmicutes	Coprothermobacter proteolyticus (strain ATCC 35245 / DSM 5265 / BT)	Coprothermobacter proteolyticus	309798	Firmicutes	Clostridia	Thermoanaerobacterales	Thermodesulfobiaceae	Bacteria	Coprothermobacter proteolyticus
UP000008243	Halobacteria	Haloferax volcanii (strain ATCC 29605 / DSM 3757 / JCM 8879 / NBRC 14742 / NCIMB 2012 / VKM B-1768 / DS2) (Halobacterium volcanii)	Haloferax volcanii	309800	Euryarchaeota	Halobacteria	Haloferacales	Haloferacaceae	Archaea	Haloferax volcanii
UP000008674	Bacteroidetes	Salinibacter ruber (strain DSM 13855 / M31)	Salinibacter ruber	309807	Bacteroidetes	no rank	Bacteroidetes Order II. Incertae sedis	Rhodothermaceae	Bacteria	Salinibacter ruber
UP000003868	Actinobacteria	marine actinobacterium PHSC20C1	marine actinobacterium PHSC20C1	312284	Actinobacteria	Actinobacteria	no rank	no rank	Bacteria	marine actinobacterium PHSC20C1
UP000050301	Thermoplasmata	Acidiplasma cupricumulans	Acidiplasma cupricumulans	312540	Euryarchaeota	Thermoplasmata	Thermoplasmatales	Ferroplasmaceae	Archaea	Acidiplasma cupricumulans
UP000004095	Bacteroidetes	Microscilla marina ATCC 23134	Microscilla marina	313606	Bacteroidetes	Cytophagia	Cytophagales	Microscillaceae	Bacteria	Microscilla marina
UP000000737	Cyanobacteria	Lyngbya sp. (strain PCC 8106) (Lyngbya aestuarii (strain CCY9616))	Lyngbya sp. PCC 8106	313612	Cyanobacteria	no rank	Oscillatoriales	Oscillatoriaceae	Bacteria	Lyngbya sp. PCC 8106
UP000001302	Proteobacteria	Parvularcula bermudensis (strain ATCC BAA-594 / HTCC2503 / KCTC 12087)	Parvularcula bermudensis	314260	Proteobacteria	Alphaproteobacteria	Parvularculales	Parvularculaceae	Bacteria	Parvularcula bermudensis
UP000005953	Proteobacteria	Reinekea blandensis MED297	Reinekea blandensis	314283	Proteobacteria	Gammaproteobacteria	Oceanospirillales	Saccharospirillaceae	Bacteria	Reinekea blandensis
UP000005555	Proteobacteria	gamma proteobacterium HTCC2207	gamma proteobacterium HTCC2207	314287	Proteobacteria	Gammaproteobacteria	Cellvibrionales	Porticoccaceae	Bacteria	gamma proteobacterium HTCC2207
UP000001355	Firmicutes	Bacillus pumilus (strain SAFR-032)	Bacillus pumilus	315750	Firmicutes	Bacilli	Bacillales	Bacillaceae	Bacteria	Bacillus pumilus
UP000000787	Chloroflexi	Herpetosiphon aurantiacus (strain ATCC 23779 / DSM 785 / 114-95)	Herpetosiphon aurantiacus	316274	Chloroflexi	Chloroflexia	Herpetosiphonales	Herpetosiphonaceae	Bacteria	Herpetosiphon aurantiacus
UP000034681	Cyanobacteria	Prochlorothrix hollandica PCC 9006 = CALU 1027	Prochlorothrix hollandica	317619	Cyanobacteria	no rank	Synechococcales	Pseudanabaenaceae	Bacteria	Prochlorothrix hollandica
UP000001941	Methanomicrobia	Methanospirillum hungatei JF-1 (strain ATCC 27890 / DSM 864 / NBRC 100397 / JF-1)	Methanospirillum hungatei	323259	Euryarchaeota	Methanomicrobia	Methanomicrobiales	Methanospirillaceae	Archaea	Methanospirillum hungatei
UP000238308	Proteobacteria	beta proteobacterium MWH-P2sevCIIIb	beta proteobacterium MWH-P2sevCIIIb	323426	Proteobacteria	Betaproteobacteria	no rank	no rank	Bacteria	beta proteobacterium MWH-P2sevCIIIb
UP000002008	Chloroflexi	Chloroflexus aurantiacus (strain ATCC 29366 / DSM 635 / J-10-fl)	Chloroflexus aurantiacus	324602	Chloroflexi	Chloroflexia	Chloroflexales	Chloroflexaceae	Bacteria	Chloroflexus aurantiacus
UP000001018	Thermoprotei	Sulfolobus acidocaldarius (strain ATCC 33909 / DSM 639 / JCM 8929 / NBRC 15157 / NCIMB 11770)	Sulfolobus acidocaldarius	330779	Crenarchaeota	Thermoprotei	Sulfolobales	Sulfolobaceae	Archaea	Sulfolobus acidocaldarius
UP000000496	Chlamydiae	Simkania negevensis (strain ATCC VR-1471 / Z)	Simkania negevensis	331113	Chlamydiae	Chlamydiia	Parachlamydiales	Simkaniaceae	Bacteria	Simkania negevensis
UP000001228	Chlorobi	Chlorobium phaeobacteroides (strain BS1)	Chlorobium phaeobacteroides	331678	Chlorobi	Chlorobia	Chlorobiales	Chlorobiaceae	Bacteria	Chlorobium phaeobacteroides
UP000003417	Proteobacteria	alpha proteobacterium BAL199	alpha proteobacterium BAL199	331869	Proteobacteria	Alphaproteobacteria	no rank	no rank	Bacteria	alpha proteobacterium BAL199
UP000295830	Proteobacteria	Halospina denitrificans	Halospina denitrificans	332522	Proteobacteria	Gammaproteobacteria	no rank	no rank	Bacteria	Halospina denitrificans
UP000014660	Thermoplasmata	Ferroplasma acidarmanus fer1	Ferroplasma acidarmanus	333146	Euryarchaeota	Thermoplasmata	Thermoplasmatales	Ferroplasmaceae	Archaea	Ferroplasma acidarmanus
UP000239089	Proteobacteria	Rhodoblastus sphagnicola	Rhodoblastus sphagnicola	333368	Proteobacteria	Alphaproteobacteria	Rhizobiales	Beijerinckiaceae	Bacteria	Rhodoblastus sphagnicola
UP000001319	Firmicutes	Finegoldia magna (strain ATCC 29328) (Peptostreptococcus magnus)	Finegoldia magna	334413	Firmicutes	Tissierellia	Tissierellales	Peptoniphilaceae	Bacteria	Finegoldia magna
UP000001968	Firmicutes	Syntrophomonas wolfei subsp. wolfei (strain DSM 2245B / Goettingen)	Syntrophomonas wolfei	335541	Firmicutes	Clostridia	Clostridiales	Syntrophomonadaceae	Bacteria	Syntrophomonas wolfei
UP000001931	Methanobacteria	Methanosphaera stadtmanae (strain ATCC 43021 / DSM 3091 / JCM 11832 / MCB-3)	Methanosphaera stadtmanae	339860	Euryarchaeota	Methanobacteria	Methanobacteriales	Methanobacteriaceae	Archaea	Methanosphaera stadtmanae
UP000002698	Halobacteria	Natronomonas pharaonis (strain ATCC 35678 / DSM 2160 / CIP 103997 / NBRC 14720 / NCIMB 2260 / Gabara) (Halobacterium pharaonis)	Natronomonas pharaonis	348780	Euryarchaeota	Halobacteria	Halobacteriales	Haloarculaceae	Archaea	Natronomonas pharaonis
UP000000674	Methanomicrobia	Methanothrix thermoacetophila (strain DSM 6194 / JCM 14653 / NBRC 101360 / PT) (Methanosaeta thermophila)	Methanothrix thermoacetophila	349307	Euryarchaeota	Methanomicrobia	Methanosarcinales	Methanosaetaceae	Archaea	Methanothrix thermoacetophila
UP000000663	Methanomicrobia	Methanocella arvoryzae (strain DSM 22066 / NBRC 105507 / MRE50)	Methanocella arvoryzae	351160	Euryarchaeota	Methanomicrobia	Methanocellales	Methanocellaceae	Archaea	Methanocella arvoryzae
UP000008221	Actinobacteria	Acidothermus cellulolyticus (strain ATCC 43068 / 11B)	Acidothermus cellulolyticus	351607	Actinobacteria	Actinobacteria	Acidothermales	Acidothermaceae	Bacteria	Acidothermus cellulolyticus
UP000225433	Proteobacteria	Xenorhabdus hominickii	Xenorhabdus hominickii	351679	Proteobacteria	Gammaproteobacteria	Enterobacterales	Morganellaceae	Bacteria	Xenorhabdus hominickii
UP000198518	Halobacteria	Halobacterium jilantaiense	Halobacterium jilantaiense	355548	Euryarchaeota	Halobacteria	Halobacteriales	Halobacteriaceae	Archaea	Halobacterium jilantaiense
UP000006554	Chloroflexi	Roseiflexus sp. (strain RS-1)	Roseiflexus sp. RS-1	357808	Chloroflexi	Chloroflexia	Chloroflexales	Roseiflexaceae	Bacteria	Roseiflexus sp. RS-1
UP000011555	Halobacteria	Halobiforma lacisalsi AJ5	Halobiforma lacisalsi	358396	Euryarchaeota	Halobacteria	Natrialbales	Natrialbaceae	Archaea	Halobiforma lacisalsi
UP000244764	Proteobacteria	Microbulbifer sp. A4B17	Microbulbifer sp. A4B17	359370	Proteobacteria	Gammaproteobacteria	Cellvibrionales	Microbulbiferaceae	Bacteria	Microbulbifer sp. A4B17
UP000195667	Proteobacteria	Crenothrix polyspora	Crenothrix polyspora	360316	Proteobacteria	Gammaproteobacteria	Methylococcales	Crenotrichaceae	Bacteria	Crenothrix polyspora
UP000001975	Halobacteria	Haloquadratum walsbyi (strain DSM 16790 / HBSQ001)	Haloquadratum walsbyi	362976	Euryarchaeota	Halobacteria	Haloferacales	Haloferacaceae	Archaea	Haloquadratum walsbyi
UP000012429	Proteobacteria	Rhizobium freirei PRF 81	Rhizobium freirei	363754	Proteobacteria	Alphaproteobacteria	Rhizobiales	Rhizobiaceae	Bacteria	Rhizobium freirei
UP000009381	Proteobacteria	Rhodobacterales bacterium HTCC2255	Rhodobacterales bacterium HTCC2255	367336	Proteobacteria	Alphaproteobacteria	Rhodobacterales	no rank	Bacteria	Rhodobacterales bacterium HTCC2255
UP000000641	Thermoprotei	Thermofilum pendens (strain DSM 2475 / Hrk 5)	Thermofilum pendens	368408	Crenarchaeota	Thermoprotei	Thermoproteales	Thermofilaceae	Archaea	Thermofilum pendens
UP000030826	Proteobacteria	Aureimonas altamirensis	Aureimonas altamirensis	370622	Proteobacteria	Alphaproteobacteria	Rhizobiales	Aurantimonadaceae	Bacteria	Aureimonas altamirensis
UP000004344	Cyanobacteria	Fischerella thermalis	Fischerella thermalis	372787	Cyanobacteria	no rank	Nostocales	Hapalosiphonaceae	Bacteria	Fischerella thermalis
UP000002427	Proteobacteria	Baumannia cicadellinicola subsp. Homalodisca coagulata	Candidatus Baumannia cicadellinicola	374463	Proteobacteria	Gammaproteobacteria	no rank	no rank	Bacteria	Candidatus Baumannia cicadellinicola
UP000001351	Proteobacteria	Stigmatella aurantiaca (strain DW4/3-1)	Stigmatella aurantiaca	378806	Proteobacteria	Deltaproteobacteria	Myxococcales	Archangiaceae	Bacteria	Stigmatella aurantiaca
UP000001872	Aquificae	Hydrogenobaculum sp. (strain Y04AAS1)	Hydrogenobaculum sp. Y04AAS1	380749	Aquificae	Aquificae	Aquificales	Aquificaceae	Bacteria	Hydrogenobaculum sp. Y04AAS1
UP000183104	Proteobacteria	Thiohalorhabdus denitrificans	Thiohalorhabdus denitrificans	381306	Proteobacteria	Gammaproteobacteria	no rank	no rank	Bacteria	Thiohalorhabdus denitrificans
UP000294914	Proteobacteria	Thiohalophilus thiocyanatoxydans	Thiohalophilus thiocyanatoxydans	381308	Proteobacteria	Gammaproteobacteria	Chromatiales	Thioalkalispiraceae	Bacteria	Thiohalophilus thiocyanatoxydans
UP000233293	Proteobacteria	Telmatospirillum siberiense	Telmatospirillum siberiense	382514	Proteobacteria	Alphaproteobacteria	Rhodospirillales	Rhodospirillaceae	Bacteria	Telmatospirillum siberiense
UP000054262	Proteobacteria	Methylophilales bacterium HTCC2181	Methylophilales bacterium HTCC2181	383631	Proteobacteria	Betaproteobacteria	Nitrosomonadales	no rank	Bacteria	Methylophilales bacterium HTCC2181
UP000002595	Thermoprotei	Pyrobaculum islandicum (strain DSM 4184 / JCM 9189 / GEO3)	Pyrobaculum islandicum	384616	Crenarchaeota	Thermoprotei	Thermoproteales	Thermoproteaceae	Archaea	Pyrobaculum islandicum
UP000181976	Bacteroidetes	Thermophagus xiamenensis	Thermophagus xiamenensis	385682	Bacteroidetes	Bacteroidia	Marinilabiliales	Marinilabiliaceae	Bacteria	Thermophagus xiamenensis
UP000001118	Proteobacteria	Nitratiruptor sp. (strain SB155-2)	Nitratiruptor sp. SB155-2	387092	Proteobacteria	Epsilonproteobacteria	no rank	no rank	Bacteria	Nitratiruptor sp. SB155-2
UP000013307	Archaeoglobi	Archaeoglobus sulfaticallidus PM70-1	Archaeoglobus sulfaticallidus	387631	Euryarchaeota	Archaeoglobi	Archaeoglobales	Archaeoglobaceae	Archaea	Archaeoglobus sulfaticallidus
UP000027395	Cyanobacteria	Planktothrix agardhii NIVA-CYA 126/8	Planktothrix agardhii	388467	Cyanobacteria	no rank	Oscillatoriales	Microcoleaceae	Bacteria	Planktothrix agardhii
UP000001110	Thermotogae	Thermosipho melanesiensis (strain DSM 12029 / CIP 104789 / BI429)	Thermosipho melanesiensis	391009	Thermotogae	Thermotogae	Thermotogales	Fervidobacteriaceae	Bacteria	Thermosipho melanesiensis
UP000003784	Bacteroidetes	Flavobacteria bacterium BAL38	Flavobacteria bacterium BAL38	391598	Bacteroidetes	Flavobacteriia	Flavobacteriales	no rank	Bacteria	Flavobacteria bacterium BAL38
UP000004692	Proteobacteria	gamma proteobacterium HTCC5015	gamma proteobacterium HTCC5015	391615	Proteobacteria	Gammaproteobacteria	no rank	no rank	Bacteria	gamma proteobacterium HTCC5015
UP000006764	Proteobacteria	Alcanivorax pacificus W11-5	Alcanivorax pacificus	391936	Proteobacteria	Gammaproteobacteria	Oceanospirillales	Alcanivoracaceae	Bacteria	Alcanivorax pacificus
UP000001137	Thermoprotei	Caldivirga maquilingensis (strain ATCC 700844 / DSM 13496 / JCM 10307 / IC-167)	Caldivirga maquilingensis	397948	Crenarchaeota	Thermoprotei	Thermoproteales	Thermoproteaceae	Archaea	Caldivirga maquilingensis
UP000002608	Proteobacteria	Shewanella pealeana (strain ATCC 700345 / ANG-SQ1)	Shewanella pealeana	398579	Proteobacteria	Gammaproteobacteria	Alteromonadales	Shewanellaceae	Bacteria	Shewanella pealeana
UP000000242	Thermoprotei	Metallosphaera sedula (strain ATCC 51363 / DSM 5348 / JCM 9185 / NBRC 15509 / TH2)	Metallosphaera sedula	399549	Crenarchaeota	Thermoprotei	Sulfolobales	Sulfolobaceae	Archaea	Metallosphaera sedula
UP000000254	Thermoprotei	Staphylothermus marinus (strain ATCC 43588 / DSM 3639 / JCM 9404 / F1)	Staphylothermus marinus	399550	Crenarchaeota	Thermoprotei	Desulfurococcales	Desulfurococcaceae	Archaea	Staphylothermus marinus
UP000006382	Proteobacteria	Anaeromyxobacter sp. (strain Fw109-5)	Anaeromyxobacter sp. Fw109-5	404589	Proteobacteria	Deltaproteobacteria	Myxococcales	Anaeromyxobacteraceae	Bacteria	Anaeromyxobacter sp. Fw109-5
UP000199656	Bacteroidetes	Chitinophaga terrae Kim and Jung 2007	Chitinophaga terrae Kim and Jung 2007	408074	Bacteroidetes	Chitinophagia	Chitinophagales	Chitinophagaceae	Bacteria	Chitinophaga terrae Kim and Jung 2007
UP000000365	Methanomicrobia	Methanocorpusculum labreanum (strain ATCC 43576 / DSM 4855 / Z)	Methanocorpusculum labreanum	410358	Euryarchaeota	Methanomicrobia	Methanomicrobiales	Methanocorpusculaceae	Archaea	Methanocorpusculum labreanum
UP000295565	Proteobacteria	Celerinatantimonas diazotrophica	Celerinatantimonas diazotrophica	412034	Proteobacteria	Gammaproteobacteria	no rank	Celerinatantimonadaceae	Bacteria	Celerinatantimonas diazotrophica
UP000002587	Proteobacteria	Ruthia magnifica subsp. Calyptogena magnifica	Candidatus Ruthia magnifica	413404	Proteobacteria	Gammaproteobacteria	no rank	no rank	Bacteria	Candidatus Ruthia magnifica
UP000002593	Thermoprotei	Hyperthermus butylicus (strain DSM 5456 / JCM 9403 / PLM1-5)	Hyperthermus butylicus	415426	Crenarchaeota	Thermoprotei	Desulfurococcales	Pyrodictiaceae	Archaea	Hyperthermus butylicus
UP000187526	Proteobacteria	Azonexus hydrophilus	Azonexus hydrophilus	418702	Proteobacteria	Betaproteobacteria	Rhodocyclales	Azonexaceae	Bacteria	Azonexus hydrophilus
UP000037315	Proteobacteria	Franconibacter pulveris	Franconibacter pulveris	435910	Proteobacteria	Gammaproteobacteria	Enterobacterales	Enterobacteriaceae	Bacteria	Franconibacter pulveris
UP000182508	Firmicutes	Streptococcus henryi	Streptococcus henryi	439219	Firmicutes	Bacilli	Lactobacillales	Streptococcaceae	Bacteria	Streptococcus henryi
UP000000844	Actinobacteria	Stackebrandtia nassauensis (strain DSM 44728 / NRRL B-16338 / NBRC 102104 / LLR-40K-21)	Stackebrandtia nassauensis	446470	Actinobacteria	Actinobacteria	Glycomycetales	Glycomycetaceae	Bacteria	Stackebrandtia nassauensis
UP000002139	Proteobacteria	Sorangium cellulosum (strain So ce56) (Polyangium cellulosum (strain So ce56))	Sorangium cellulosum	448385	Proteobacteria	Deltaproteobacteria	Myxococcales	Polyangiaceae	Bacteria	Sorangium cellulosum
UP000001510	Cyanobacteria	Microcystis aeruginosa (strain NIES-843)	Microcystis aeruginosa	449447	Cyanobacteria	no rank	Chroococcales	Microcystaceae	Bacteria	Microcystis aeruginosa
UP000001227	Bacteroidetes	Amoebophilus asiaticus (strain 5a2)	Candidatus Amoebophilus asiaticus	452471	Bacteroidetes	Cytophagia	Cytophagales	Amoebophilaceae	Bacteria	Candidatus Amoebophilus asiaticus
UP000000262	Thermoprotei	Ignicoccus hospitalis (strain KIN4/I / DSM 18386 / JCM 14125)	Ignicoccus hospitalis	453591	Crenarchaeota	Thermoprotei	Desulfurococcales	Desulfurococcaceae	Archaea	Ignicoccus hospitalis
UP000031518	Acidobacteria	Pyrinomonas methylaliphatogenes	Pyrinomonas methylaliphatogenes	454194	Acidobacteria	Blastocatellia	no rank	Pyrinomonadaceae	Bacteria	Pyrinomonas methylaliphatogenes
UP000002408	Methanomicrobia	Methanoregula boonei (strain DSM 21154 / JCM 14090 / 6A8)	Methanoregula boonei	456442	Euryarchaeota	Methanomicrobia	Methanomicrobiales	Methanoregulaceae	Archaea	Methanoregula boonei
UP000006640	Actinobacteria	Thermobispora bispora (strain ATCC 19993 / DSM 43833 / CBS 139.67 / JCM 10125 / NBRC 14880 / R51)	Thermobispora bispora	469371	Actinobacteria	Actinobacteria	no rank	no rank	Bacteria	Thermobispora bispora
UP000006663	Halobacteria	Halogeometricum borinquense (strain ATCC 700274 / DSM 11551 / JCM 10706 / PR3)	Halogeometricum borinquense	469382	Euryarchaeota	Halobacteria	Haloferacales	Haloferacaceae	Archaea	Halogeometricum borinquense
UP000008229	Actinobacteria	Conexibacter woesei (strain DSM 14684 / JCM 11494 / NBRC 100937 / ID131577)	Conexibacter woesei	469383	Actinobacteria	Thermoleophilia	Solirubrobacterales	Conexibacteraceae	Bacteria	Conexibacter woesei
UP000000628	Actinobacteria	Jonesia denitrificans (strain ATCC 14870 / DSM 20603 / CIP 55134) (Listeria denitrificans)	Jonesia denitrificans	471856	Actinobacteria	Actinobacteria	Micrococcales	Jonesiaceae	Bacteria	Jonesia denitrificans
UP000245020	Proteobacteria	Ignatzschineria ureiclastica	Ignatzschineria ureiclastica	472582	Proteobacteria	Gammaproteobacteria	no rank	no rank	Bacteria	Ignatzschineria ureiclastica
UP000000851	Actinobacteria	Catenulispora acidiphila (strain DSM 44928 / NRRL B-24433 / NBRC 102108 / JCM 14897)	Catenulispora acidiphila	479433	Actinobacteria	Actinobacteria	Catenulisporales	Catenulisporaceae	Bacteria	Catenulispora acidiphila
UP000001377	Actinobacteria	Eggerthella lenta (strain ATCC 25559 / DSM 2243 / JCM 9979 / NCTC 11813 / VPI 0255) (Eubacterium lentum)	Eggerthella lenta	479437	Actinobacteria	Coriobacteriia	Eggerthellales	Eggerthellaceae	Bacteria	Eggerthella lenta
UP000035036	Proteobacteria	Geoalkalibacter subterraneus	Geoalkalibacter subterraneus	483547	Proteobacteria	Deltaproteobacteria	Desulfuromonadales	Geobacteraceae	Bacteria	Geoalkalibacter subterraneus
UP000004508	Chloroflexi	Ktedonobacter racemifer DSM 44963	Ktedonobacter racemifer	485913	Chloroflexi	Ktedonobacteria	Ktedonobacterales	Ktedonobacteraceae	Bacteria	Ktedonobacter racemifer
UP000001746	Halobacteria	Halomicrobium mukohataei (strain ATCC 700874 / DSM 12286 / JCM 9738 / NCIMB 13541) (Haloarcula mukohataei)	Halomicrobium mukohataei	485914	Euryarchaeota	Halobacteria	Halobacteriales	Haloarculaceae	Archaea	Halomicrobium mukohataei
UP000001052	Proteobacteria	Desulfohalobium retbaense (strain ATCC 49708 / DSM 5692 / JCM 16813 / HR100)	Desulfohalobium retbaense	485915	Proteobacteria	Deltaproteobacteria	Desulfovibrionales	Desulfohalobiaceae	Bacteria	Desulfohalobium retbaense
UP000003644	Bacteroidetes	Flavobacteria bacterium (strain MS024-2A)	Flavobacteria bacterium MS024-2A	487796	Bacteroidetes	Flavobacteriia	no rank	no rank	Bacteria	Flavobacteria bacterium MS024-2A
UP000007460	Proteobacteria	Puniceispirillum marinum (strain IMCC1322)	Candidatus Puniceispirillum marinum	488538	Proteobacteria	Alphaproteobacteria	no rank	no rank	Bacteria	Candidatus Puniceispirillum marinum
UP000199758	Proteobacteria	Hydrocarboniphaga daqingensis	Hydrocarboniphaga daqingensis	490188	Proteobacteria	Gammaproteobacteria	Nevskiales	Sinobacteraceae	Bacteria	Hydrocarboniphaga daqingensis
UP000243799	Actinobacteria	Amycolatopsis marina	Amycolatopsis marina	490629	Actinobacteria	Actinobacteria	Pseudonocardiales	Pseudonocardiaceae	Bacteria	Amycolatopsis marina
UP000006903	Thermoprotei	Desulfurococcus amylolyticus (strain DSM 18924 / JCM 16383 / VKM B-2413 / 1221n) (Desulfurococcus kamchatkensis)	Desulfurococcus amylolyticus	490899	Crenarchaeota	Thermoprotei	Desulfurococcales	Desulfurococcaceae	Archaea	Desulfurococcus amylolyticus
UP000008550	Firmicutes	Heliobacterium modesticaldum (strain ATCC 51547 / Ice1)	Heliobacterium modesticaldum	498761	Firmicutes	Clostridia	Clostridiales	Heliobacteriaceae	Bacteria	Heliobacterium modesticaldum
UP000046155	Firmicutes	Syntrophaceticus schinkii	Syntrophaceticus schinkii	499207	Firmicutes	Clostridia	Thermoanaerobacterales	Thermoanaerobacterales Family III. Incertae Sedis	Bacteria	Syntrophaceticus schinkii
UP000001880	Proteobacteria	Haliangium ochraceum (strain DSM 14365 / JCM 11303 / SMP-2)	Haliangium ochraceum	502025	Proteobacteria	Deltaproteobacteria	Myxococcales	Kofleriaceae	Bacteria	Haliangium ochraceum
UP000245921	Thermotogae	Oceanotoga teriensis	Oceanotoga teriensis	515440	Thermotogae	Thermotogae	Thermotogales	Thermotogaceae	Bacteria	Oceanotoga teriensis
UP000002457	Methanomicrobia	Methanosphaerula palustris (strain ATCC BAA-1556 / DSM 19958 / E1-9c)	Methanosphaerula palustris	521011	Euryarchaeota	Methanomicrobia	Methanomicrobiales	Methanoregulaceae	Archaea	Methanosphaerula palustris
UP000002382	Thermotogae	Kosmotoga olearia (strain ATCC BAA-1733 / DSM 21960 / TBF 19.5.1)	Kosmotoga olearia	521045	Thermotogae	Thermotogae	Kosmotogales	Kosmotogaceae	Bacteria	Kosmotoga olearia
UP000001213	Actinobacteria	Tsukamurella paurometabola (strain ATCC 8368 / DSM 20162 / JCM 10117 / NBRC 16120 / NCTC 13040) (Corynebacterium paurometabolum)	Tsukamurella paurometabola	521096	Actinobacteria	Actinobacteria	Corynebacteriales	Tsukamurellaceae	Bacteria	Tsukamurella paurometabola
UP000001619	Proteobacteria	Accumulibacter phosphatis (strain UW-1)	Candidatus Accumulibacter phosphatis	522306	Proteobacteria	Betaproteobacteria	no rank	no rank	Bacteria	Candidatus Accumulibacter phosphatis
UP000001231	Proteobacteria	Kangiella koreensis (strain DSM 16069 / KCTC 12182 / SW-125)	Kangiella koreensis	523791	Proteobacteria	Gammaproteobacteria	Oceanospirillales	Kangiellaceae	Bacteria	Kangiella koreensis
UP000006469	Halobacteria	Haloferax mediterranei (strain ATCC 33500 / DSM 1411 / JCM 8866 / NBRC 14739 / NCIMB 2177 / R-4) (Halobacterium mediterranei)	Haloferax mediterranei	523841	Euryarchaeota	Halobacteria	Haloferacales	Haloferacaceae	Archaea	Haloferax mediterranei
UP000002315	Methanobacteria	Methanothermus fervidus (strain ATCC 43054 / DSM 2088 / JCM 10308 / V24 S)	Methanothermus fervidus	523846	Euryarchaeota	Methanobacteria	Methanobacteriales	Methanothermaceae	Archaea	Methanothermus fervidus
UP000010301	Actinobacteria	Actinomyces coleocanis DSM 15436	Actinomyces coleocanis	525245	Actinobacteria	Actinobacteria	Actinomycetales	Actinomycetaceae	Bacteria	Actinomyces coleocanis
UP000002216	Proteobacteria	Desulfomicrobium baculatum (strain DSM 4028 / VKM B-1378) (Desulfovibrio baculatus)	Desulfomicrobium baculatum	525897	Proteobacteria	Deltaproteobacteria	Desulfovibrionales	Desulfomicrobiaceae	Bacteria	Desulfomicrobium baculatum
UP000000771	Actinobacteria	Acidimicrobium ferrooxidans (strain DSM 10331 / JCM 15462 / NBRC 103882 / ICP)	Acidimicrobium ferrooxidans	525909	Actinobacteria	Acidimicrobiia	Acidimicrobiales	Acidimicrobiaceae	Bacteria	Acidimicrobium ferrooxidans
UP000001903	Halobacteria	Haloterrigena turkmenica (strain ATCC 51198 / DSM 5511 / NCIMB 13204 / VKM B-1734) (Halococcus turkmenicus)	Haloterrigena turkmenica	543526	Euryarchaeota	Halobacteria	Natrialbales	Natrialbaceae	Archaea	Haloterrigena turkmenica
UP000001059	Methanomicrobia	Methanohalophilus mahii (strain ATCC 35705 / DSM 5219 / SLP)	Methanohalophilus mahii	547558	Euryarchaeota	Methanomicrobia	Methanosarcinales	Methanosarcinaceae	Archaea	Methanohalophilus mahii
UP000001879	Halobacteria	Natrialba magadii (strain ATCC 43099 / DSM 3394 / CIP 104546 / JCM 8861/ NBRC 102185 / NCIMB 2190 / MS3) (Natronobacterium magadii)	Natrialba magadii	547559	Euryarchaeota	Halobacteria	Natrialbales	Natrialbaceae	Archaea	Natrialba magadii
UP000249910	Proteobacteria	Francisella halioticida	Francisella halioticida	549298	Proteobacteria	Gammaproteobacteria	Thiotrichales	Francisellaceae	Bacteria	Francisella halioticida
UP000006683	Proteobacteria	Ferrimonas balearica (strain DSM 9799 / CCM 4581 / PAT)	Ferrimonas balearica	550540	Proteobacteria	Gammaproteobacteria	Alteromonadales	Ferrimonadaceae	Bacteria	Ferrimonas balearica
UP000002686	Proteobacteria	Bradyrhizobium sp. STM 3843	Bradyrhizobium sp. STM 3843	551947	Proteobacteria	Alphaproteobacteria	Rhizobiales	Bradyrhizobiaceae	Bacteria	Bradyrhizobium sp. STM 3843
UP000002349	Chloroflexi	Dehalogenimonas lykanthroporepellens (strain ATCC BAA-1523 / JCM 15061 / BL-DC-9)	Dehalogenimonas lykanthroporepellens	552811	Chloroflexi	Dehalococcoidia	no rank	no rank	Bacteria	Dehalogenimonas lykanthroporepellens
UP000010294	Proteobacteria	Enhydrobacter aerosaccus SK60	Enhydrobacter aerosaccus	553217	Proteobacteria	Alphaproteobacteria	Rhodospirillales	no rank	Bacteria	Enhydrobacter aerosaccus
UP000198876	Halobacteria	Halopelagius inordinatus	Halopelagius inordinatus	553467	Euryarchaeota	Halobacteria	Haloferacales	Haloferacaceae	Archaea	Halopelagius inordinatus
UP000186914	Halobacteria	Haladaptatus litoreus	Haladaptatus litoreus	553468	Euryarchaeota	Halobacteria	Halobacteriales	Halobacteriaceae	Archaea	Haladaptatus litoreus
UP000236755	Halobacteria	Haloplanus vescus	Haloplanus vescus	555874	Euryarchaeota	Halobacteria	Haloferacales	Haloferacaceae	Archaea	Haloplanus vescus
UP000224915	Actinobacteria	Serinibacter salmoneus	Serinibacter salmoneus	556530	Actinobacteria	Actinobacteria	Micrococcales	Beutenbergiaceae	Bacteria	Serinibacter salmoneus
UP000219453	Halobacteria	Natronoarchaeum philippinense	Natronoarchaeum philippinense	558529	Euryarchaeota	Halobacteria	Halobacteriales	Halobacteriaceae	Archaea	Natronoarchaeum philippinense
UP000238083	Actinobacteria	Kineococcus rhizosphaerae	Kineococcus rhizosphaerae	559628	Actinobacteria	Actinobacteria	Kineosporiales	Kineosporiaceae	Bacteria	Kineococcus rhizosphaerae
UP000236745	Proteobacteria	Marinobacterium lutimaris	Marinobacterium lutimaris	568106	Proteobacteria	Gammaproteobacteria	Oceanospirillales	Oceanospirillaceae	Bacteria	Marinobacterium lutimaris
UP000007093	Firmicutes	Acidaminococcus intestini (strain RyC-MR95)	Acidaminococcus intestini	568816	Firmicutes	Negativicutes	Acidaminococcales	Acidaminococcaceae	Bacteria	Acidaminococcus intestini
UP000215590	Proteobacteria	Ochrobactrum thiophenivorans	Ochrobactrum thiophenivorans	571255	Proteobacteria	Alphaproteobacteria	Rhizobiales	Brucellaceae	Bacteria	Ochrobactrum thiophenivorans
UP000006681	Thermoprotei	Vulcanisaeta distributa (strain DSM 14429 / JCM 11212 / NBRC 100878 / IC-017)	Vulcanisaeta distributa	572478	Crenarchaeota	Thermoprotei	Thermoproteales	Thermoproteaceae	Archaea	Vulcanisaeta distributa
UP000001901	Archaeoglobi	Archaeoglobus profundus (strain DSM 5631 / JCM 9629 / NBRC 100127 / Av18)	Archaeoglobus profundus	572546	Euryarchaeota	Archaeoglobi	Archaeoglobales	Archaeoglobaceae	Archaea	Archaeoglobus profundus
UP000217221	Actinobacteria	Candidatus Planktophila limnetica	Candidatus Planktophila limnetica	573600	Actinobacteria	Actinobacteria	Candidatus Nanopelagicales	no rank	Bacteria	Candidatus Planktophila limnetica
UP000001661	Firmicutes	Acetohalobium arabaticum (strain ATCC 49924 / DSM 5501 / Z-7288)	Acetohalobium arabaticum	574087	Firmicutes	Clostridia	Halanaerobiales	Halobacteroidaceae	Bacteria	Acetohalobium arabaticum
UP000198832	Actinobacteria	Nocardioides terrae	Nocardioides terrae	574651	Actinobacteria	Actinobacteria	Propionibacteriales	Nocardioidaceae	Bacteria	Nocardioides terrae
UP000008631	Planctomycetes	Isosphaera pallida (strain ATCC 43644 / DSM 9630 / IS1B)	Isosphaera pallida	575540	Planctomycetes	Planctomycetia	Planctomycetales	Isosphaeraceae	Bacteria	Isosphaera pallida
UP000004685	Bacteroidetes	Bacteroidetes oral taxon 274 str. F0058	Bacteroidetes oral taxon 274	575590	Bacteroidetes	no rank	no rank	no rank	Bacteria	Bacteroidetes oral taxon 274
UP000019027	Thermococci	Thermococcus paralvinellae	Thermococcus paralvinellae	582419	Euryarchaeota	Thermococci	Thermococcales	Thermococcaceae	Archaea	Thermococcus paralvinellae
UP000001304	Thermoprotei	Ignisphaera aggregans (strain DSM 17230 / JCM 13409 / AQ1.S1)	Ignisphaera aggregans	583356	Crenarchaeota	Thermoprotei	Desulfurococcales	Desulfurococcaceae	Archaea	Ignisphaera aggregans
UP000218765	Proteobacteria	Thiohalobacter thiocyanaticus	Thiohalobacter thiocyanaticus	585455	Proteobacteria	Gammaproteobacteria	no rank	no rank	Bacteria	Thiohalobacter thiocyanaticus
UP000005714	Actinobacteria	Brevibacterium mcbrellneri ATCC 49030	Brevibacterium mcbrellneri	585530	Actinobacteria	Actinobacteria	Micrococcales	Brevibacteriaceae	Bacteria	Brevibacterium mcbrellneri
UP000185687	Halobacteria	Haloterrigena daqingensis	Haloterrigena daqingensis	588898	Euryarchaeota	Halobacteria	Natrialbales	Natrialbaceae	Archaea	Haloterrigena daqingensis
UP000002613	Archaeoglobi	Ferroglobus placidus (strain DSM 10642 / AEDII12DO)	Ferroglobus placidus	589924	Euryarchaeota	Archaeoglobi	Archaeoglobales	Archaeoglobaceae	Archaea	Ferroglobus placidus
UP000010824	Methanomicrobia	Methanoregula formicica (strain DSM 22288 / NBRC 105244 / SMSP)	Methanoregula formicica	593750	Euryarchaeota	Methanomicrobia	Methanomicrobiales	Methanoregulaceae	Archaea	Methanoregula formicica
UP000002759	Proteobacteria	Brenneria sp. EniD312	Brenneria sp. EniD312	598467	Proteobacteria	Gammaproteobacteria	Enterobacterales	Pectobacteriaceae	Bacteria	Brenneria sp. EniD312
UP000281955	Actinobacteria	Motilibacter peucedani	Motilibacter peucedani	598650	Actinobacteria	Actinobacteria	Frankiales	Motilibacteraceae	Bacteria	Motilibacter peucedani
UP000002225	Bacteroidetes	Blattabacterium sp. subsp. Periplaneta americana (strain BPLAN) (Periplaneta americana symbiotic bacterium)	Blattabacterium sp. (Periplaneta americana)	600809	Bacteroidetes	Flavobacteriia	Flavobacteriales	Blattabacteriaceae	Bacteria	Blattabacterium sp. (Periplaneta americana)
UP000009079	Thermococci	Thermococcus sibiricus (strain DSM 12597 / MM 739)	Thermococcus sibiricus	604354	Euryarchaeota	Thermococci	Thermococcales	Thermococcaceae	Archaea	Thermococcus sibiricus
UP000198771	Proteobacteria	Desulfonatronum thiosulfatophilum	Desulfonatronum thiosulfatophilum	617002	Proteobacteria	Deltaproteobacteria	Desulfovibrionales	Desulfonatronaceae	Bacteria	Desulfonatronum thiosulfatophilum
UP000070366	Firmicutes	Christensenella minuta	Christensenella minuta	626937	Firmicutes	Clostridia	Clostridiales	Christensenellaceae	Bacteria	Christensenella minuta
UP000000333	Actinobacteria	Olsenella uli (strain ATCC 49627 / DSM 7084 / CIP 109912 / JCM 12494 / NCIMB 702895 / VPI D76D-27C) (Lactobacillus uli)	Olsenella uli	633147	Actinobacteria	Coriobacteriia	Coriobacteriales	Atopobiaceae	Bacteria	Olsenella uli
UP000002376	Thermoprotei	Thermosphaera aggregans (strain DSM 11486 / M11TL)	Thermosphaera aggregans	633148	Crenarchaeota	Thermoprotei	Desulfurococcales	Desulfurococcaceae	Archaea	Thermosphaera aggregans
UP000008680	Methanobacteria	Methanobrevibacter ruminantium (strain ATCC 35063 / DSM 1093 / JCM 13430 / OCM 146 / M1) (Methanobacterium ruminantium)	Methanobrevibacter ruminantium	634498	Euryarchaeota	Methanobacteria	Methanobacteriales	Methanobacteriaceae	Archaea	Methanobrevibacter ruminantium
UP000002377	Firmicutes	Thermincola potens (strain JR)	Thermincola potens	635013	Firmicutes	Clostridia	Clostridiales	Peptococcaceae	Bacteria	Thermincola potens
UP000017813	Proteobacteria	Simonsiella muelleri ATCC 29453	Simonsiella muelleri	641147	Proteobacteria	Betaproteobacteria	Neisseriales	Neisseriaceae	Bacteria	Simonsiella muelleri
UP000191110	Proteobacteria	Solemya pervernicosa gill symbiont	Solemya pervernicosa gill symbiont	642797	Proteobacteria	Gammaproteobacteria	no rank	no rank	Bacteria	Solemya pervernicosa gill symbiont
UP000253083	Proteobacteria	Arenicella xantha	Arenicella xantha	644221	Proteobacteria	Gammaproteobacteria	Arenicellales	Arenicellaceae	Bacteria	Arenicella xantha
UP000000391	Methanomicrobia	Methanohalobium evestigatum (strain ATCC BAA-1072 / DSM 3721 / NBRC 107634 / OCM 161 / Z-7303)	Methanohalobium evestigatum	644295	Euryarchaeota	Methanomicrobia	Methanosarcinales	Methanosarcinaceae	Archaea	Methanohalobium evestigatum
UP000248806	Chloroflexi	Thermosporothrix hazakensis	Thermosporothrix hazakensis	644383	Chloroflexi	Ktedonobacteria	Ktedonobacterales	Thermosporotrichaceae	Bacteria	Thermosporothrix hazakensis
UP000008915	Firmicutes	Thermaerobacter marianensis (strain ATCC 700841 / DSM 12885 / JCM 10246 / 7p75a)	Thermaerobacter marianensis	644966	Firmicutes	Clostridia	Clostridiales	Clostridiales Family XVII. Incertae Sedis	Bacteria	Thermaerobacter marianensis
UP000000379	Deinococcus-Thermus	Truepera radiovictrix (strain DSM 17093 / CIP 108686 / LMG 22925 / RQ-24)	Truepera radiovictrix	649638	Deinococcus-Thermus	Deinococci	Deinococcales	Trueperaceae	Bacteria	Truepera radiovictrix
UP000294881	Proteobacteria	Camelimonas lactis	Camelimonas lactis	659006	Proteobacteria	Alphaproteobacteria	Rhizobiales	Chelatococcaceae	Bacteria	Camelimonas lactis
UP000199170	Halobacteria	Halobellus clavatus	Halobellus clavatus	660517	Euryarchaeota	Halobacteria	Haloferacales	Haloferacaceae	Archaea	Halobellus clavatus
UP000199451	Halobacteria	Halogranum gelatinilyticum	Halogranum gelatinilyticum	660521	Euryarchaeota	Halobacteria	Haloferacales	Haloferacaceae	Archaea	Halogranum gelatinilyticum
UP000000346	Thermoprotei	Acidilobus saccharovorans (strain DSM 16705 / JCM 18335 / VKM B-2471 / 345-15)	Acidilobus saccharovorans	666510	Crenarchaeota	Thermoprotei	Acidilobales	Acidilobaceae	Archaea	Acidilobus saccharovorans
UP000018337	Thermoplasmata	Thermoplasmatales archaeon A-plasma	Thermoplasmatales archaeon A-plasma	667135	Euryarchaeota	Thermoplasmata	Thermoplasmatales	no rank	Archaea	Thermoplasmatales archaeon A-plasma
UP000018052	Thermoplasmata	Thermoplasmatales archaeon E-plasma	Thermoplasmatales archaeon E-plasma	667137	Euryarchaeota	Thermoplasmata	Thermoplasmatales	no rank	Archaea	Thermoplasmatales archaeon E-plasma
UP000017931	Thermoplasmata	Thermoplasmatales archaeon I-plasma	Thermoplasmatales archaeon I-plasma	667138	Euryarchaeota	Thermoplasmata	Thermoplasmatales	no rank	Archaea	Thermoplasmatales archaeon I-plasma
UP000245657	Methanomicrobia	Methanospirillum lacunae	Methanospirillum lacunae	668570	Euryarchaeota	Methanomicrobia	Methanomicrobiales	Methanospirillaceae	Archaea	Methanospirillum lacunae
UP000003980	Thermoprotei	Metallosphaera yellowstonensis MK1	Metallosphaera yellowstonensis	671065	Crenarchaeota	Thermoprotei	Sulfolobales	Sulfolobaceae	Archaea	Metallosphaera yellowstonensis
UP000282322	Halobacteria	Halomarina oriensis	Halomarina oriensis	671145	Euryarchaeota	Halobacteria	Halobacteriales	Halobacteriaceae	Archaea	Halomarina oriensis
UP000004816	Actinobacteria	Segniliparus rugosus ATCC BAA-974	Segniliparus rugosus	679197	Actinobacteria	Actinobacteria	Corynebacteriales	Segniliparaceae	Bacteria	Segniliparus rugosus
UP000006622	Methanomicrobia	Methanosalsum zhilinae (strain DSM 4017 / NBRC 107636 / OCM 62 / WeN5) (Methanohalophilus zhilinae)	Methanosalsum zhilinae	679901	Euryarchaeota	Methanomicrobia	Methanosarcinales	Methanosarcinaceae	Archaea	Methanosalsum zhilinae
UP000006565	Methanomicrobia	Methanolacinia petrolearia (strain DSM 11571 / OCM 486 / SEBR 4847) (Methanoplanus petrolearius)	Methanolacinia petrolearia	679926	Euryarchaeota	Methanomicrobia	Methanomicrobiales	Methanomicrobiaceae	Archaea	Methanolacinia petrolearia
UP000007113	Acidobacteria	Granulicella mallensis (strain ATCC BAA-1857 / DSM 23137 / MP5ACTX8)	Granulicella mallensis	682795	Acidobacteria	Acidobacteriia	Acidobacteriales	Acidobacteriaceae	Bacteria	Granulicella mallensis
UP000077018	Actinobacteria	Frankia sp. EI5c	Frankia sp. EI5c	683316	Actinobacteria	Actinobacteria	Frankiales	Frankiaceae	Bacteria	Frankia sp. EI5c
UP000033990	Proteobacteria	alpha proteobacterium HIMB114	alpha proteobacterium HIMB114	684719	Proteobacteria	Alphaproteobacteria	Pelagibacterales	Pelagibacteraceae	Bacteria	alpha proteobacterium HIMB114
UP000008136	Archaeoglobi	Archaeoglobus veneficus (strain DSM 11195 / SNP6)	Archaeoglobus veneficus	693661	Euryarchaeota	Archaeoglobi	Archaeoglobales	Archaeoglobaceae	Archaea	Archaeoglobus veneficus
UP000008718	Bacteroidetes	Paludibacter propionicigenes (strain DSM 17365 / JCM 13257 / WB4)	Paludibacter propionicigenes	694427	Bacteroidetes	Bacteroidia	Bacteroidales	Paludibacteraceae	Bacteria	Paludibacter propionicigenes
UP000001037	Thermoprotei	Pyrolobus fumarii (strain DSM 11204 / 1A)	Pyrolobus fumarii	694429	Crenarchaeota	Thermoprotei	Desulfurococcales	Pyrodictiaceae	Archaea	Pyrolobus fumarii
UP000010878	Halobacteria	Natronococcus occultus SP4	Natronococcus occultus	694430	Euryarchaeota	Halobacteria	Natrialbales	Natrialbaceae	Archaea	Natronococcus occultus
UP000019023	Proteobacteria	Desulfurella acetivorans A63	Desulfurella acetivorans	694431	Proteobacteria	Deltaproteobacteria	Desulfurellales	Desulfurellaceae	Bacteria	Desulfurella acetivorans
UP000008457	Firmicutes	Mahella australiensis (strain DSM 15567 / CIP 107919 / 50-1 BON)	Mahella australiensis	697281	Firmicutes	Clostridia	Thermoanaerobacterales	Thermoanaerobacterales Family IV. Incertae Sedis	Bacteria	Mahella australiensis
UP000050535	Halobacteria	Halolamina pelagica	Halolamina pelagica	699431	Euryarchaeota	Halobacteria	Haloferacales	Halorubraceae	Archaea	Halolamina pelagica
UP000236740	Halobacteria	Halobellus limi	Halobellus limi	699433	Euryarchaeota	Halobacteria	Haloferacales	Haloferacaceae	Archaea	Halobellus limi
UP000001505	Chlamydiae	Waddlia chondrophila (strain ATCC VR-1470 / WSU 86-1044)	Waddlia chondrophila	716544	Chlamydiae	Chlamydiia	Parachlamydiales	Waddliaceae	Bacteria	Waddlia chondrophila
UP000216446	Rhodothermaeota	Rubricoccus marinus	Rubricoccus marinus	716817	Rhodothermaeota	Rhodothermia	Rhodothermales	Rubricoccaceae	Bacteria	Rubricoccus marinus
UP000005835	Proteobacteria	Sutterella wadsworthensis 2_1_59BFAA	Sutterella wadsworthensis	742823	Proteobacteria	Betaproteobacteria	Burkholderiales	Sutterellaceae	Bacteria	Sutterella wadsworthensis
UP000009220	Proteobacteria	Acidithiobacillus ferrivorans SS3	Acidithiobacillus ferrivorans	743299	Proteobacteria	Acidithiobacillia	Acidithiobacillales	Acidithiobacillaceae	Bacteria	Acidithiobacillus ferrivorans
UP000003408	Proteobacteria	gamma proteobacterium HIMB55	gamma proteobacterium HIMB55	745014	Proteobacteria	Gammaproteobacteria	Cellvibrionales	Halieaceae	Bacteria	gamma proteobacterium HIMB55
UP000250088	Halobacteria	Natronolimnobius aegyptiacus	Natronolimnobius sp. JW/NM-HA 15	745377	Euryarchaeota	Halobacteria	Natrialbales	Natrialbaceae	Archaea	Natronolimnobius sp. JW/NM-HA 15
UP000006755	Proteobacteria	Gallaecimonas xiamenensis 3-C-1	Gallaecimonas xiamenensis	745411	Proteobacteria	Gammaproteobacteria	no rank	no rank	Bacteria	Gallaecimonas xiamenensis
UP000193200	Proteobacteria	Oceanibacterium hippocampi	Oceanibacterium hippocampi	745714	Proteobacteria	Alphaproteobacteria	Sneathiellales	Sneathiellaceae	Bacteria	Oceanibacterium hippocampi
UP000007106	Proteobacteria	Azoarcus sp. KH32C	Azoarcus sp. KH32C	748247	Proteobacteria	Betaproteobacteria	Rhodocyclales	Zoogloeaceae	Bacteria	Azoarcus sp. KH32C
UP000008633	Proteobacteria	Nitratifractor salsuginis (strain DSM 16511 / JCM 12458 / E9I37-1)	Nitratifractor salsuginis	749222	Proteobacteria	Epsilonproteobacteria	Campylobacterales	no rank	Bacteria	Nitratifractor salsuginis
UP000004595	Halobacteria	Halobacterium sp. DL1	Halobacterium sp. DL1	751944	Euryarchaeota	Halobacteria	Halobacteriales	Halobacteriaceae	Archaea	Halobacterium sp. DL1
UP000004157	Spirochaetes	Treponema phagedenis F0421	Treponema phagedenis	754027	Spirochaetes	Spirochaetia	Spirochaetales	Spirochaetaceae	Bacteria	Treponema phagedenis
UP000010480	Cyanobacteria	Cyanobacterium aponinum (strain PCC 10605)	Cyanobacterium aponinum	755178	Cyanobacteria	no rank	Chroococcales	Cyanobacteriaceae	Bacteria	Cyanobacterium aponinum
UP000236584	Halobacteria	Salinigranum rubrum	Salinigranum rubrum	755307	Euryarchaeota	Halobacteria	Haloferacales	Halorubraceae	Archaea	Salinigranum rubrum
UP000214588	Firmicutes	Natranaerobius trueperi	Natranaerobius trueperi	759412	Firmicutes	Clostridia	Natranaerobiales	Natranaerobiaceae	Bacteria	Natranaerobius trueperi
UP000004200	Proteobacteria	Thiorhodococcus drewsii AZ1	Thiorhodococcus drewsii	765913	Proteobacteria	Gammaproteobacteria	Chromatiales	Chromatiaceae	Bacteria	Thiorhodococcus drewsii
UP000000495	Chlamydiae	Parachlamydia acanthamoebae (strain UV7)	Parachlamydia acanthamoebae	765952	Chlamydiae	Chlamydiia	Parachlamydiales	Parachlamydiaceae	Bacteria	Parachlamydia acanthamoebae
UP000199062	Halobacteria	Halomicrobium zhouii	Halomicrobium zhouii	767519	Euryarchaeota	Halobacteria	Halobacteriales	Haloarculaceae	Archaea	Halomicrobium zhouii
UP000002654	Thermoprotei	Thermoproteus tenax (strain ATCC 35583 / DSM 2078 / JCM 9277 / NBRC 100435 / Kra 1)	Thermoproteus tenax	768679	Crenarchaeota	Thermoprotei	Thermoproteales	Thermoproteaceae	Archaea	Thermoproteus tenax
UP000000390	Halobacteria	Halalkalicoccus jeotgali (strain DSM 18796 / CECT 7217 / JCM 14584 / KCTC 4019 / B3)	Halalkalicoccus jeotgali	795797	Euryarchaeota	Halobacteria	Halobacteriales	Halobacteriaceae	Archaea	Halalkalicoccus jeotgali
UP000011626	Halobacteria	Halosimplex carlsbadense 2-9-1	Halosimplex carlsbadense	797114	Euryarchaeota	Halobacteria	Halobacteriales	Haloarculaceae	Archaea	Halosimplex carlsbadense
UP000006794	Halobacteria	Halopiger xanaduensis (strain DSM 18323 / JCM 14033 / SH-6)	Halopiger xanaduensis	797210	Euryarchaeota	Halobacteria	Natrialbales	Natrialbaceae	Archaea	Halopiger xanaduensis
UP000019024	Halobacteria	Halostagnicola larsenii XH-48	Halostagnicola larsenii	797299	Euryarchaeota	Halobacteria	Natrialbales	Natrialbaceae	Archaea	Halostagnicola larsenii
UP000010846	Halobacteria	Halovivax ruber (strain DSM 18193 / JCM 13892 / XH-70)	Halovivax ruber	797302	Euryarchaeota	Halobacteria	Natrialbales	Natrialbaceae	Archaea	Halovivax ruber
UP000010843	Halobacteria	Natrinema pellirubrum (strain DSM 15624 / CIP 106293 / JCM 10476 / NCIMB 786 / 157)	Natrinema pellirubrum	797303	Euryarchaeota	Halobacteria	Natrialbales	Natrialbaceae	Archaea	Natrinema pellirubrum
UP000010468	Halobacteria	Natronobacterium gregoryi (strain ATCC 43098 / DSM 3393 / CCM 3738 / CIP 104747 / JCM 8860 / NBRC 102187 / NCIMB 2189 / SP2)	Natronobacterium gregoryi	797304	Euryarchaeota	Halobacteria	Natrialbales	Natrialbaceae	Archaea	Natronobacterium gregoryi
UP000009286	Proteobacteria	Micavibrio aeruginosavorus (strain ARL-13)	Micavibrio aeruginosavorus	856793	Proteobacteria	Alphaproteobacteria	no rank	no rank	Bacteria	Micavibrio aeruginosavorus
UP000008963	Proteobacteria	Halobacteriovorax marinus (strain ATCC BAA-682 / DSM 15412 / SJ) (Bacteriovorax marinus)	Halobacteriovorax marinus	862908	Proteobacteria	Oligoflexia	Bacteriovoracales	Halobacteriovoraceae	Bacteria	Halobacteriovorax marinus
UP000010866	Methanomicrobia	Methanomethylovorans hollandica (strain DSM 15978 / NBRC 107637 / DMS1)	Methanomethylovorans hollandica	867904	Euryarchaeota	Methanomicrobia	Methanosarcinales	Methanosarcinaceae	Archaea	Methanomethylovorans hollandica
UP000037784	Chloroflexi	Ardenticatena maritima	Ardenticatena maritima	872965	Chloroflexi	Ardenticatenia	Ardenticatenales	Ardenticatenaceae	Bacteria	Ardenticatena maritima
UP000182108	Proteobacteria	Tepidiphilus thermophilus	Tepidiphilus thermophilus	876478	Proteobacteria	Hydrogenophilalia	Hydrogenophilales	Hydrogenophilaceae	Bacteria	Tepidiphilus thermophilus
UP000007490	Methanobacteria	Methanobacterium lacus (strain AL-21)	Methanobacterium lacus	877455	Euryarchaeota	Methanobacteria	Methanobacteriales	Methanobacteriaceae	Archaea	Methanobacterium lacus
UP000197025	Chloroflexi	Thermoflexus hugenholtzii JAD2	Thermoflexus hugenholtzii	877466	Chloroflexi	Thermoflexia	Thermoflexales	Thermoflexaceae	Bacteria	Thermoflexus hugenholtzii
UP000006054	Bacteroidetes	Bernardetia litoralis (strain ATCC 23117 / DSM 6794 / NBRC 15988 / NCIMB 1366 / Sio-4) (Flexibacter litoralis)	Bernardetia litoralis	880071	Bacteroidetes	Cytophagia	Cytophagales	Bernardetiaceae	Bacteria	Bernardetia litoralis
UP000018901	Bacteroidetes	Barnesiella viscericola DSM 18177	Barnesiella viscericola	880074	Bacteroidetes	Bacteroidia	Bacteroidales	Barnesiellaceae	Bacteria	Barnesiella viscericola
UP000015345	Bacteroidetes	Bacteroidetes bacterium oral taxon 272 str. F0290	Bacteroidetes bacterium oral taxon 272	888054	Bacteroidetes	no rank	no rank	no rank	Bacteria	Bacteroidetes bacterium oral taxon 272
UP000185464	Proteobacteria	Minicystis rosea	Minicystis rosea	888845	Proteobacteria	Deltaproteobacteria	Myxococcales	no rank	Bacteria	Minicystis rosea
UP000198856	Halobacteria	Halovenus aranensis	Halovenus aranensis	890420	Euryarchaeota	Halobacteria	Halobacteriales	Halobacteriaceae	Archaea	Halovenus aranensis
UP000004261	Proteobacteria	SAR116 cluster alpha proteobacterium HIMB100	SAR116 cluster alpha proteobacterium HIMB100	909943	Proteobacteria	Alphaproteobacteria	no rank	no rank	Bacteria	SAR116 cluster alpha proteobacterium HIMB100
UP000028640	Proteobacteria	Ewingella americana ATCC 33852	Ewingella americana	910964	Proteobacteria	Gammaproteobacteria	Enterobacterales	Yersiniaceae	Bacteria	Ewingella americana
UP000271227	Proteobacteria	Eilatimonas milleporae	Eilatimonas milleporae	911205	Proteobacteria	Alphaproteobacteria	no rank	no rank	Bacteria	Eilatimonas milleporae
UP000007880	Chloroflexi	Caldilinea aerophila (strain DSM 14535 / JCM 11387 / NBRC 104270 / STL-6-O1)	Caldilinea aerophila	926550	Chloroflexi	Caldilineae	Caldilineales	Caldilineaceae	Bacteria	Caldilinea aerophila
UP000005631	Bacteroidetes	Owenweeksia hongkongensis (strain DSM 17368 / CIP 108786 / JCM 12287 / NRRL B-23963 / UST20020801)	Owenweeksia hongkongensis	926562	Bacteroidetes	Flavobacteriia	Flavobacteriales	Cryomorphaceae	Bacteria	Owenweeksia hongkongensis
UP000034883	Proteobacteria	Sandaracinus amylolyticus	Sandaracinus amylolyticus	927083	Proteobacteria	Deltaproteobacteria	Myxococcales	Sandaracinaceae	Bacteria	Sandaracinus amylolyticus
UP000011568	Halobacteria	Halococcus morrhuae DSM 1307	Halococcus morrhuae	931277	Euryarchaeota	Halobacteria	Halobacteriales	Halococcaceae	Archaea	Halococcus morrhuae
UP000008458	Thermoprotei	Acidianus hospitalis (strain W1)	Acidianus hospitalis	933801	Crenarchaeota	Thermoprotei	Sulfolobales	Sulfolobaceae	Archaea	Acidianus hospitalis
UP000019042	Firmicutes	Veillonella sp. AS16	Veillonella sp. AS16	936589	Firmicutes	Negativicutes	Veillonellales	Veillonellaceae	Bacteria	Veillonella sp. AS16
UP000198577	Firmicutes	Caldicoprobacter faecalis	Caldicoprobacter faecalis	937334	Firmicutes	Clostridia	Clostridiales	Caldicoprobacteraceae	Bacteria	Caldicoprobacter faecalis
UP000010300	Proteobacteria	gamma proteobacterium IMCC1989	gamma proteobacterium IMCC1989	937772	Proteobacteria	Gammaproteobacteria	Alteromonadales	no rank	Bacteria	gamma proteobacterium IMCC1989
UP000005741	Methanomicrobia	Methanoplanus limicola DSM 2279	Methanoplanus limicola	937775	Euryarchaeota	Methanomicrobia	Methanomicrobiales	Methanomicrobiaceae	Archaea	Methanoplanus limicola
UP000060778	Thermoprotei	Ignicoccus islandicus DSM 13165	Ignicoccus islandicus	940295	Crenarchaeota	Thermoprotei	Desulfurococcales	Desulfurococcaceae	Archaea	Ignicoccus islandicus
UP000007394	Ignavibacteriae	Ignavibacterium album (strain DSM 19864 / JCM 16511 / NBRC 101810 / Mat9-16)	Ignavibacterium album	945713	Ignavibacteriae	Ignavibacteria	Ignavibacteriales	Ignavibacteriaceae	Bacteria	Ignavibacterium album
UP000298602	Proteobacteria	Desulfoglaeba alkanexedens ALDC	Desulfoglaeba alkanexedens	980445	Proteobacteria	Deltaproteobacteria	Syntrophobacterales	Syntrophobacteraceae	Bacteria	Desulfoglaeba alkanexedens
UP000007519	Bacteroidetes	Saprospira grandis (strain Lewin)	Saprospira grandis	984262	Bacteroidetes	Saprospiria	Saprospirales	Saprospiraceae	Bacteria	Saprospira grandis
UP000007807	Methanomicrobia	Methanothrix soehngenii (strain ATCC 5969 / DSM 3671 / JCM 10134 / NBRC 103675 / OCM 69 / GP-6) (Methanosaeta concilii)	Methanothrix soehngenii	990316	Euryarchaeota	Methanomicrobia	Methanosarcinales	Methanosaetaceae	Archaea	Methanothrix soehngenii
UP000008130	Proteobacteria	Polymorphum gilvum (strain LMG 25793 / CGMCC 1.9160 / SL003B-26A1)	Polymorphum gilvum	991905	Proteobacteria	Alphaproteobacteria	no rank	no rank	Bacteria	Polymorphum gilvum
UP000295371	Actinobacteria	Naumannella halotolerans	Naumannella halotolerans	993414	Actinobacteria	Actinobacteria	Propionibacteriales	Propionibacteriaceae	Bacteria	Naumannella halotolerans
UP000199370	Halobacteria	Haloarchaeobius iranensis	Haloarchaeobius iranensis	996166	Euryarchaeota	Halobacteria	Halobacteriales	Halobacteriaceae	Archaea	Haloarchaeobius iranensis
UP000005392	Fusobacteria	Fusobacterium nucleatum subsp. animalis ATCC 51191	Fusobacterium nucleatum	997347	Fusobacteria	Fusobacteriia	Fusobacteriales	Fusobacteriaceae	Bacteria	Fusobacterium nucleatum
UP000030428	Proteobacteria	Candidatus Thiomargarita nelsonii	Candidatus Thiomargarita nelsonii	1003181	Proteobacteria	Gammaproteobacteria	Thiotrichales	Thiotrichaceae	Bacteria	Candidatus Thiomargarita nelsonii
UP000028602	Proteobacteria	Tatumella ptyseos ATCC 33301	Tatumella ptyseos	1005995	Proteobacteria	Gammaproteobacteria	Enterobacterales	Erwiniaceae	Bacteria	Tatumella ptyseos
UP000028624	Proteobacteria	Leminorella grimontii ATCC 33999 = DSM 5078	Leminorella grimontii	1005999	Proteobacteria	Gammaproteobacteria	Enterobacterales	Budviciaceae	Bacteria	Leminorella grimontii
UP000032809	Thermotogae	Defluviitoga tunisiensis	Defluviitoga tunisiensis	1006576	Thermotogae	Thermotogae	Petrotogales	no rank	Bacteria	Defluviitoga tunisiensis
UP000006242	Proteobacteria	Salinisphaera shabanensis E1L3A	Salinisphaera shabanensis	1033802	Proteobacteria	Gammaproteobacteria	Salinisphaerales	Salinisphaeraceae	Bacteria	Salinisphaera shabanensis
UP000015381	Halobacteria	Halorhabdus tiamatea SARL4B	Halorhabdus tiamatea	1033806	Euryarchaeota	Halobacteria	Halobacteriales	Haloarculaceae	Archaea	Halorhabdus tiamatea
UP000183315	Actinobacteria	Lysinimicrobium mangrovi	Lysinimicrobium mangrovi	1043493	Actinobacteria	Actinobacteria	Micrococcales	Demequinaceae	Bacteria	Lysinimicrobium mangrovi
UP000008930	Firmicutes	Weissella koreensis (strain KACC 15510)	Weissella koreensis	1045854	Firmicutes	Bacilli	Lactobacillales	Leuconostocaceae	Bacteria	Weissella koreensis
UP000095197	Firmicutes	Fusibacter sp. 3D3	Fusibacter sp. 3D3	1048380	Firmicutes	Clostridia	Clostridiales	Clostridiales Family XII. Incertae Sedis	Bacteria	Fusibacter sp. 3D3
UP000005167	Proteobacteria	endosymbiont of Tevnia jerichonana (vent Tica)	endosymbiont of Tevnia jerichonana	1049564	Proteobacteria	Gammaproteobacteria	no rank	no rank	Bacteria	endosymbiont of Tevnia jerichonana
UP000012249	Spirochaetes	Leptospira weilii str. Ecochallenge	Leptospira weilii	1049986	Spirochaetes	Spirochaetia	no rank	Leptospiraceae	Bacteria	Leptospira weilii
UP000012076	Thermoplasmata	Thermoplasmatales archaeon (strain BRNA1)	Thermoplasmatales archaeon BRNA1	1054217	Euryarchaeota	Thermoplasmata	Thermoplasmatales	no rank	Archaea	Thermoplasmatales archaeon BRNA1
UP000010469	Thermoprotei	Caldisphaera lagunensis (strain DSM 15908 / JCM 11604 / IC-154)	Caldisphaera lagunensis	1056495	Crenarchaeota	Thermoprotei	Acidilobales	Caldisphaeraceae	Archaea	Caldisphaera lagunensis
UP000030639	Halobacteria	Halonotius sp. J07HN4	Halonotius sp. J07HN4	1070774	Euryarchaeota	Halobacteria	Haloferacales	Halorubraceae	Archaea	Halonotius sp. J07HN4
UP000198888	Halobacteria	Halohasta litchfieldiae	Halohasta litchfieldiae	1073996	Euryarchaeota	Halobacteria	Haloferacales	Halorubraceae	Archaea	Halohasta litchfieldiae
UP000198510	Bacteroidetes	Catalinimonas alkaloidigena	Catalinimonas alkaloidigena	1075417	Bacteroidetes	Cytophagia	Cytophagales	Catalimonadaceae	Bacteria	Catalinimonas alkaloidigena
UP000031631	Proteobacteria	Thiolapillus brandeum	Thiolapillus brandeum	1076588	Proteobacteria	Gammaproteobacteria	no rank	no rank	Bacteria	Thiolapillus brandeum
UP000295008	Firmicutes	Hydrogenispora ethanolica	Hydrogenispora ethanolica	1082276	Firmicutes	no rank	no rank	no rank	Bacteria	Hydrogenispora ethanolica
UP000030650	Halobacteria	halophilic archaeon J07HX64	halophilic archaeon J07HX64	1085028	Euryarchaeota	Halobacteria	Halobacteriales	no rank	Archaea	halophilic archaeon J07HX64
UP000030674	Halobacteria	halophilic archaeon J07HB67	halophilic archaeon J07HB67	1085029	Euryarchaeota	Halobacteria	Halobacteriales	no rank	Archaea	halophilic archaeon J07HB67
UP000019483	Methanomicrobia	Methanolobus tindarius DSM 2278	Methanolobus tindarius	1090322	Euryarchaeota	Methanomicrobia	Methanosarcinales	Methanosarcinaceae	Archaea	Methanolobus tindarius
UP000198741	Actinobacteria	Nakamurella panacisegetis	Nakamurella panacisegetis	1090615	Actinobacteria	Actinobacteria	Nakamurellales	Nakamurellaceae	Bacteria	Nakamurella panacisegetis
UP000000459	Methanomicrobia	Methanolobus psychrophilus R15	Methanolobus psychrophilus	1094980	Euryarchaeota	Methanomicrobia	Methanosarcinales	Methanosarcinaceae	Archaea	Methanolobus psychrophilus
UP000248840	Bacteroidetes	Flavobacterium aciduliphilum	Flavobacterium aciduliphilum	1101402	Bacteroidetes	Flavobacteriia	Flavobacteriales	Flavobacteriaceae	Bacteria	Flavobacterium aciduliphilum
UP000005867	Thermoprotei	Pyrobaculum ferrireducens	Pyrobaculum ferrireducens	1104324	Crenarchaeota	Thermoprotei	Thermoproteales	Thermoproteaceae	Archaea	Pyrobaculum ferrireducens
UP000241151	Proteobacteria	Variovorax sp. WS11	Variovorax sp. WS11	1105204	Proteobacteria	Betaproteobacteria	Burkholderiales	Comamonadaceae	Bacteria	Variovorax sp. WS11
UP000008363	Actinobacteria	Gordonia rhizosphera NBRC 16068	Gordonia rhizosphera	1108045	Actinobacteria	Actinobacteria	Corynebacteriales	Gordoniaceae	Bacteria	Gordonia rhizosphera
UP000005877	Methanomicrobia	Methanosaeta harundinacea (strain 6Ac)	Methanosaeta harundinacea	1110509	Euryarchaeota	Methanomicrobia	Methanosarcinales	Methanosaetaceae	Archaea	Methanosaeta harundinacea
UP000001425	Cyanobacteria	Synechocystis sp. (strain PCC 6803 / Kazusa)	Synechocystis sp. PCC 6803	1111708	Cyanobacteria	no rank	Synechococcales	Merismopediaceae	Bacteria	Synechocystis sp. PCC 6803
UP000011599	Halobacteria	Natronorubrum tibetense GA33	Natronorubrum tibetense	1114856	Euryarchaeota	Halobacteria	Natrialbales	Natrialbaceae	Archaea	Natronorubrum tibetense
UP000243547	Firmicutes	Anaerobranca californiensis DSM 14826	Anaerobranca californiensis	1120989	Firmicutes	Clostridia	Clostridiales	Proteinivoraceae	Bacteria	Anaerobranca californiensis
UP000189933	Firmicutes	Carboxydocella sporoproducens DSM 16521	Carboxydocella sporoproducens	1121270	Firmicutes	Clostridia	Clostridiales	Clostridiales Family XVI. Incertae Sedis	Bacteria	Carboxydocella sporoproducens
UP000189733	Proteobacteria	Desulfovibrio bizertensis DSM 18034	Desulfovibrio bizertensis	1121442	Proteobacteria	Deltaproteobacteria	Desulfovibrionales	Desulfovibrionaceae	Bacteria	Desulfovibrio bizertensis
UP000184052	Firmicutes	Dethiosulfatibacter aminovorans DSM 17477	Dethiosulfatibacter aminovorans	1121476	Firmicutes	Tissierellia	no rank	no rank	Bacteria	Dethiosulfatibacter aminovorans
UP000223913	Bacteroidetes	Lewinella nigricans DSM 23189 = NBRC 102662	Lewinella nigricans	1122177	Bacteroidetes	Saprospiria	Saprospirales	Lewinellaceae	Bacteria	Lewinella nigricans
UP000016843	Bacteroidetes	Rhodonellum psychrophilum GCM71 = DSM 17998	Rhodonellum psychrophilum	1123057	Bacteroidetes	Cytophagia	Cytophagales	Cytophagaceae	Bacteria	Rhodonellum psychrophilum
UP000015347	Proteobacteria	Salipiger mucosus DSM 16094	Salipiger mucosus	1123237	Proteobacteria	Alphaproteobacteria	Rhodobacterales	Rhodobacteraceae	Bacteria	Salipiger mucosus
UP000216752	Firmicutes	Sporomusa silvacetica DSM 10669	Sporomusa silvacetica	1123289	Firmicutes	Negativicutes	Selenomonadales	Sporomusaceae	Bacteria	Sporomusa silvacetica
UP000198828	Firmicutes	Tepidimicrobium xylanilyticum	Tepidimicrobium xylanilyticum	1123352	Firmicutes	Tissierellia	no rank	no rank	Bacteria	Tepidimicrobium xylanilyticum
UP000242642	Proteobacteria	Thorsellia anophelis DSM 18579	Thorsellia anophelis	1123402	Proteobacteria	Gammaproteobacteria	Enterobacterales	Thorselliaceae	Bacteria	Thorsellia anophelis
UP000068905	Proteobacteria	Candidatus Thioglobus singularis PS1	Candidatus Thioglobus singularis	1125411	Proteobacteria	Gammaproteobacteria	no rank	no rank	Bacteria	Candidatus Thioglobus singularis
UP000252189	Halobacteria	Haloplanus salinus	Haloplanus salinus	1126245	Euryarchaeota	Halobacteria	Haloferacales	Haloferacaceae	Archaea	Haloplanus salinus
UP000006094	Firmicutes	Gottschalkia acidurici (strain ATCC 7906 / DSM 604 / BCRC 14475 / CIP 104303 / NCIMB 10678 / 9a) (Clostridium acidurici)	Gottschalkia acidurici	1128398	Firmicutes	Tissierellia	Tissierellales	Gottschalkiaceae	Bacteria	Gottschalkia acidurici
UP000004221	Chloroflexi	Nitrolancea hollandica Lb	Nitrolancea hollandica	1129897	Chloroflexi	Thermomicrobia	Sphaerobacterales	Sphaerobacteraceae	Bacteria	Nitrolancea hollandica
UP000011566	Halobacteria	Halococcus hamelinensis 100A6	Halococcus hamelinensis	1132509	Euryarchaeota	Halobacteria	Halobacteriales	Halococcaceae	Archaea	Halococcus hamelinensis
UP000028073	Proteobacteria	Endozoicomonas numazuensis	Endozoicomonas numazuensis	1137799	Proteobacteria	Gammaproteobacteria	Oceanospirillales	Hahellaceae	Bacteria	Endozoicomonas numazuensis
UP000015961	Firmicutes	Enterococcus sulfureus ATCC 49903	Enterococcus sulfureus	1140003	Firmicutes	Bacilli	Lactobacillales	Enterococcaceae	Bacteria	Enterococcus sulfureus
UP000007881	Planctomycetes	Phycisphaera mikurensis (strain NBRC 102666 / KCTC 22515 / FYK2301M01)	Phycisphaera mikurensis	1142394	Planctomycetes	Phycisphaerae	Phycisphaerales	Phycisphaeraceae	Bacteria	Phycisphaera mikurensis
UP000237846	Actinobacteria	Allonocardiopsis opalescens	Allonocardiopsis opalescens	1144618	Actinobacteria	Actinobacteria	Streptosporangiales	no rank	Bacteria	Allonocardiopsis opalescens
UP000093080	Proteobacteria	Dissulfuribacter thermophilus	Dissulfuribacter thermophilus	1156395	Proteobacteria	Deltaproteobacteria	no rank	no rank	Bacteria	Dissulfuribacter thermophilus
UP000024332	Thermoprotei	Candidatus Acidianus copahuensis	Candidatus Acidianus copahuensis	1160895	Crenarchaeota	Thermoprotei	Sulfolobales	Sulfolobaceae	Archaea	Candidatus Acidianus copahuensis
UP000018868	Firmicutes	Eubacterium nodatum ATCC 33099	[Eubacterium] nodatum	1161902	Firmicutes	Clostridia	Clostridiales	Clostridiales Family XIII. Incertae Sedis	Bacteria	[Eubacterium] nodatum
UP000007391	Thermoprotei	Fervidicoccus fontis (strain DSM 19380 / JCM 18336 / VKM B-2539 / Kam940)	Fervidicoccus fontis	1163730	Crenarchaeota	Thermoprotei	Fervidicoccales	Fervidicoccaceae	Archaea	Fervidicoccus fontis
UP000003180	Proteobacteria	Sulfurovum sp. AR	Sulfurovum sp. AR	1165841	Proteobacteria	Epsilonproteobacteria	no rank	no rank	Bacteria	Sulfurovum sp. AR
UP000233491	Proteobacteria	Pleomorphomonas diazotrophica	Pleomorphomonas diazotrophica	1166257	Proteobacteria	Alphaproteobacteria	Rhizobiales	Methylocystaceae	Bacteria	Pleomorphomonas diazotrophica
UP000003473	Proteobacteria	gamma proteobacterium BDW918	gamma proteobacterium BDW918	1168065	Proteobacteria	Gammaproteobacteria	Cellvibrionales	Spongiibacteraceae	Bacteria	gamma proteobacterium BDW918
UP000010366	Cyanobacteria	Chamaesiphon minutus (strain ATCC 27169 / PCC 6605)	Chamaesiphon minutus	1173020	Cyanobacteria	no rank	Synechococcales	Chamaesiphonaceae	Bacteria	Chamaesiphon minutus
UP000010472	Cyanobacteria	Crinalium epipsammum PCC 9333	Crinalium epipsammum	1173022	Cyanobacteria	no rank	Oscillatoriales	Gomontiellaceae	Bacteria	Crinalium epipsammum
UP000010383	Cyanobacteria	Geitlerinema sp. PCC 7407	Geitlerinema sp. PCC 7407	1173025	Cyanobacteria	no rank	Oscillatoriales	Coleofasciculaceae	Bacteria	Geitlerinema sp. PCC 7407
UP000010476	Cyanobacteria	Gloeocapsa sp. PCC 7428	Gloeocapsa sp. PCC 7428	1173026	Cyanobacteria	no rank	Chroococcales	Chroococcaceae	Bacteria	Gloeocapsa sp. PCC 7428
UP000018894	Halobacteria	Halorubrum sp. AJ67	Halorubrum sp. AJ67	1173487	Euryarchaeota	Halobacteria	Haloferacales	Halorubraceae	Archaea	Halorubrum sp. AJ67
UP000242682	Firmicutes	Planomicrobium soli	Planomicrobium soli	1176648	Firmicutes	Bacilli	Bacillales	Planococcaceae	Bacteria	Planomicrobium soli
UP000017396	Cyanobacteria	Gloeobacter kilaueensis JS1	Gloeobacter kilaueensis	1183438	Cyanobacteria	Gloeobacteria	Gloeobacterales	Gloeobacteraceae	Bacteria	Gloeobacter kilaueensis
UP000005270	Thermoprotei	Thermogladius calderae (strain DSM 22663 / VKM B-2946 / 1633)	Thermogladius calderae	1184251	Crenarchaeota	Thermoprotei	Desulfurococcales	Desulfurococcaceae	Archaea	Thermogladius calderae
UP000008495	Actinobacteria	Austwickia chelonae NBRC 105200	Austwickia chelonae	1184607	Actinobacteria	Actinobacteria	Micrococcales	Dermatophilaceae	Bacteria	Austwickia chelonae
UP000199114	Halobacteria	Natrinema salaciae	Natrinema salaciae	1186196	Euryarchaeota	Halobacteria	Natrialbales	Natrialbaceae	Archaea	Natrinema salaciae
UP000180235	Cyanobacteria	Gloeomargarita lithophora Alchichica-D10	Gloeomargarita lithophora	1188229	Cyanobacteria	no rank	Gloeoemargaritales	Gloeomargaritaceae	Bacteria	Gloeomargarita lithophora
UP000295399	Proteobacteria	Rhodothalassium salexigens DSM 2132	Rhodothalassium salexigens	1188247	Proteobacteria	Alphaproteobacteria	Rhodothalassiales	Rhodothalassiaceae	Bacteria	Rhodothalassium salexigens
UP000009011	Ignavibacteriae	Melioribacter roseus (strain JCM 17771 / P3M-2)	Melioribacter roseus	1191523	Ignavibacteriae	Ignavibacteria	Ignavibacteriales	Melioribacteraceae	Bacteria	Melioribacter roseus
UP000250079	Proteobacteria	Granulosicoccus antarcticus IMCC3135	Granulosicoccus antarcticus	1192854	Proteobacteria	Gammaproteobacteria	Chromatiales	Granulosicoccaceae	Bacteria	Granulosicoccus antarcticus
UP000032309	Planctomycetes	Candidatus Brocadia sinica JPN1	Candidatus Brocadia sinica	1197129	Planctomycetes	Planctomycetia	Candidatus Brocadiales	Candidatus Brocadiaceae	Bacteria	Candidatus Brocadia sinica
UP000053781	Thermoplasmata	Thermoplasmatales archaeon SCGC AB-539-N05	Thermoplasmatales archaeon SCGC AB-539-N05	1198116	Euryarchaeota	Thermoplasmata	Thermoplasmatales	no rank	Archaea	Thermoplasmatales archaeon SCGC AB-539-N05
UP000011616	Proteobacteria	Janthinobacterium sp. HH01	Janthinobacterium sp. HH01	1198452	Proteobacteria	Betaproteobacteria	Burkholderiales	Oxalobacteraceae	Bacteria	Janthinobacterium sp. HH01
UP000032077	Proteobacteria	Lysobacter sp. A03	Lysobacter sp. A03	1199154	Proteobacteria	Gammaproteobacteria	Xanthomonadales	Xanthomonadaceae	Bacteria	Lysobacter sp. A03
UP000009007	Methanomicrobia	Methanoculleus bourgensis (strain ATCC 43281 / DSM 3045 / OCM 15 / MS2) (Methanogenium bourgense)	Methanoculleus bourgensis	1201294	Euryarchaeota	Methanomicrobia	Methanomicrobiales	Methanomicrobiaceae	Archaea	Methanoculleus bourgensis
UP000183275	Halobacteria	Halopiger salifodinae	Halopiger salifodinae	1202768	Euryarchaeota	Halobacteria	Natrialbales	Natrialbaceae	Archaea	Halopiger salifodinae
UP000033035	Bacteroidetes	Parabacteroides gordonii MS-1 = DSM 23371	Parabacteroides gordonii	1203610	Bacteroidetes	Bacteroidia	Bacteroidales	Tannerellaceae	Bacteria	Parabacteroides gordonii
UP000011686	Proteobacteria	Candidatus Kinetoplastibacterium crithidii TCC036E	Candidatus Kinetoplastibacterium crithidii	1208918	Proteobacteria	Betaproteobacteria	no rank	no rank	Bacteria	Candidatus Kinetoplastibacterium crithidii
UP000011563	Proteobacteria	Candidatus Kinetoplastibacterium blastocrithidii TCC012E	Kinetoplastibacterium blastocrithidii	1208922	Proteobacteria	Betaproteobacteria	no rank	no rank	Bacteria	Kinetoplastibacterium blastocrithidii
UP000010802	Firmicutes	Tepidanaerobacter acetatoxydans (strain DSM 21804 / JCM 16047 / Re1)	Tepidanaerobacter acetatoxydans	1209989	Firmicutes	Clostridia	Thermoanaerobacterales	Thermoanaerobacteraceae	Bacteria	Tepidanaerobacter acetatoxydans
UP000053947	Chloroflexi	Dehalogenimonas alkenigignens	Dehalogenimonas alkenigignens	1217799	Chloroflexi	Dehalococcoidia	no rank	no rank	Bacteria	Dehalogenimonas alkenigignens
UP000004836	Proteobacteria	alpha proteobacterium IMCC14465	alpha proteobacterium IMCC14465	1220535	Proteobacteria	Alphaproteobacteria	no rank	no rank	Bacteria	alpha proteobacterium IMCC14465
UP000035489	Proteobacteria	Microvirga vignae	Microvirga vignae	1225564	Proteobacteria	Alphaproteobacteria	Rhizobiales	Methylobacteriaceae	Bacteria	Microvirga vignae
UP000199029	Bacteroidetes	Siccationidurans arizonensis	Siccationidurans arizonensis	1227077	Bacteroidetes	Cytophagia	Cytophagales	Hymenobacteraceae	Bacteria	Siccationidurans arizonensis
UP000011607	Halobacteria	Halobiforma nitratireducens JCM 10879	Halobiforma nitratireducens	1227454	Euryarchaeota	Halobacteria	Natrialbales	Natrialbaceae	Archaea	Halobiforma nitratireducens
UP000011669	Halobacteria	Halococcus saccharolyticus DSM 5350	Halococcus saccharolyticus	1227455	Euryarchaeota	Halobacteria	Halobacteriales	Halococcaceae	Archaea	Halococcus saccharolyticus
UP000011689	Halobacteria	Halorubrum hochstenium ATCC 700873	Halorubrum hochstenium	1227481	Euryarchaeota	Halobacteria	Haloferacales	Halorubraceae	Archaea	Halorubrum hochstenium
UP000011513	Halobacteria	Halogeometricum pallidum JCM 14848	Vulcanisaeta distributa	1227487	Euryarchaeota	Halobacteria	Haloferacales	Haloferacaceae	Archaea	Halogeometricum pallidum
UP000011511	Halobacteria	Natrinema altunense JCM 12890	Natrinema altunense	1227494	Euryarchaeota	Halobacteria	Natrialbales	Natrialbaceae	Archaea	Natrinema altunense
UP000011602	Halobacteria	Natronolimnobius innermongolicus JCM 12255	Natronolimnobius innermongolicus	1227499	Euryarchaeota	Halobacteria	Natrialbales	Natrialbaceae	Archaea	Natronolimnobius innermongolicus
UP000011575	Halobacteria	Halorubrum aidingense JCM 13560	Halorubrum aidingense	1230454	Euryarchaeota	Halobacteria	Haloferacales	Halorubraceae	Archaea	Halorubrum aidingense
UP000011615	Halobacteria	Haloterrigena limicola JCM 13563	Haloterrigena limicola	1230457	Euryarchaeota	Halobacteria	Natrialbales	Natrialbaceae	Archaea	Haloterrigena limicola
UP000011661	Halobacteria	Natronorubrum sulfidifaciens JCM 14089	Natronorubrum sulfidifaciens	1230460	Euryarchaeota	Halobacteria	Natrialbales	Natrialbaceae	Archaea	Natronorubrum sulfidifaciens
UP000029576	Firmicutes	Tissierellia bacterium S5-A11	Tissierellia bacterium S5-A11	1230730	Firmicutes	Tissierellia	no rank	no rank	Bacteria	Tissierellia bacterium S5-A11
UP000031959	Cyanobacteria	Scytonema tolypothrichoides VB-61278	Scytonema tolypothrichoides	1233231	Cyanobacteria	no rank	Nostocales	Scytonemataceae	Bacteria	Scytonema tolypothrichoides
UP000215005	Actinobacteria	Nocardiopsis gilva YIM 90087	Nocardiopsis gilva	1235441	Actinobacteria	Actinobacteria	Streptosporangiales	Nocardiopsaceae	Bacteria	Nocardiopsis gilva
UP000014154	Firmicutes	Firmicutes bacterium M10-2	Firmicutes bacterium M10-2	1235796	Firmicutes	no rank	no rank	no rank	Bacteria	Firmicutes bacterium M10-2
UP000000930	Proteobacteria	Moraxella catarrhalis (strain BBH18)	Moraxella catarrhalis	1236608	Proteobacteria	Gammaproteobacteria	Pseudomonadales	Moraxellaceae	Bacteria	Moraxella catarrhalis
UP000012672	Thermoplasmata	Methanomethylophilus alvus (strain Mx1201)	Candidatus Methanomethylophilus alvus	1236689	Euryarchaeota	Thermoplasmata	Methanomassiliicoccales	Methanomassiliicoccaceae	Archaea	Candidatus Methanomethylophilus alvus
UP000030642	Halobacteria	Haloquadratum sp. J07HQX50	Haloquadratum sp. J07HQX50	1238426	Euryarchaeota	Halobacteria	Haloferacales	Haloferacaceae	Archaea	Haloquadratum sp. J07HQX50
UP000054356	Halobacteria	Halorubrum sp. J07HR59	Halorubrum sp. J07HR59	1238428	Euryarchaeota	Halobacteria	Haloferacales	Halorubraceae	Archaea	Halorubrum sp. J07HR59
UP000010953	Bacteroidetes	Mariniradius saccharolyticus AK6	Mariniradius saccharolyticus	1239962	Bacteroidetes	Cytophagia	Cytophagales	Cyclobacteriaceae	Bacteria	Mariniradius saccharolyticus
UP000192538	Firmicutes	Anaerovibrio sp. JC8	Anaerovibrio sp. JC8	1240085	Firmicutes	Negativicutes	Selenomonadales	Selenomonadaceae	Bacteria	Anaerovibrio sp. JC8
UP000244240	Firmicutes	Melghirimyces profundicolus	Melghirimyces profundicolus	1242148	Firmicutes	Bacilli	Bacillales	Thermoactinomycetaceae	Bacteria	Melghirimyces profundicolus
UP000053361	Thermoplasmata	Thermoplasmatales archaeon SCGC AB-539-C06	Thermoplasmatales archaeon SCGC AB-539-C06	1242690	Euryarchaeota	Thermoplasmata	Thermoplasmatales	no rank	Archaea	Thermoplasmatales archaeon SCGC AB-539-C06
UP000018432	Thermoplasmata	Thermoplasmatales archaeon SCGC AB-540-F20	Thermoplasmatales archaeon SCGC AB-540-F20	1242866	Euryarchaeota	Thermoplasmata	Thermoplasmatales	no rank	Archaea	Thermoplasmatales archaeon SCGC AB-540-F20
UP000015562	Proteobacteria	endosymbiont of unidentified scaly snail isolate Monju	endosymbiont of unidentified scaly snail isolate Monju	1248727	Proteobacteria	Gammaproteobacteria	no rank	no rank	Bacteria	endosymbiont of unidentified scaly snail isolate Monju
UP000065641	Proteobacteria	Pseudohongiella spirulinae	Pseudohongiella spirulinae	1249552	Proteobacteria	Gammaproteobacteria	no rank	no rank	Bacteria	Pseudohongiella spirulinae
UP000064112	Bacteroidetes	Flammeovirgaceae bacterium 311	Flammeovirgaceae bacterium 311	1257021	Bacteroidetes	Cytophagia	Cytophagales	Flammeovirgaceae	Bacteria	Flammeovirgaceae bacterium 311
UP000011617	Proteobacteria	Wohlfahrtiimonas chitiniclastica SH04	Wohlfahrtiimonas chitiniclastica	1261130	Proteobacteria	Gammaproteobacteria	no rank	no rank	Bacteria	Wohlfahrtiimonas chitiniclastica
UP000016986	Halobacteria	Halarchaeum acidiphilum MH1-52-1	Halarchaeum acidiphilum	1261545	Euryarchaeota	Halobacteria	Halobacteriales	Halobacteriaceae	Archaea	Halarchaeum acidiphilum
UP000018406	Bacteroidetes	Bacteroides sp. CAG:189	Bacteroides sp. CAG:189	1262737	Bacteroidetes	Bacteroidia	Bacteroidales	Bacteroidaceae	Bacteria	Bacteroides sp. CAG:189
UP000017901	Spirochaetes	Brachyspira sp. CAG:700	Brachyspira sp. CAG:700	1262760	Spirochaetes	Spirochaetia	Brachyspirales	Brachyspiraceae	Bacteria	Brachyspira sp. CAG:700
UP000018196	Firmicutes	Coprobacillus sp. CAG:235	Coprobacillus sp. CAG:235	1262854	Firmicutes	Erysipelotrichia	Erysipelotrichales	Erysipelotrichaceae	Bacteria	Coprobacillus sp. CAG:235
UP000018124	Firmicutes	Eubacterium sp. CAG:156	Eubacterium sp. CAG:156	1262880	Firmicutes	Clostridia	Clostridiales	Eubacteriaceae	Bacteria	Eubacterium sp. CAG:156
UP000018328	Firmicutes	Faecalibacterium sp. CAG:74	Faecalibacterium sp. CAG:74	1262897	Firmicutes	Clostridia	Clostridiales	Ruminococcaceae	Bacteria	Faecalibacterium sp. CAG:74
UP000018100	Bacteroidetes	Odoribacter sp. CAG:788	Odoribacter sp. CAG:788	1262909	Bacteroidetes	Bacteroidia	Bacteroidales	Odoribacteraceae	Bacteria	Odoribacter sp. CAG:788
UP000018113	Firmicutes	Oscillibacter sp. CAG:241	Oscillibacter sp. CAG:241	1262911	Firmicutes	Clostridia	Clostridiales	Oscillospiraceae	Bacteria	Oscillibacter sp. CAG:241
UP000018104	Firmicutes	Roseburia sp. CAG:182	Roseburia sp. CAG:182	1262942	Firmicutes	Clostridia	Clostridiales	Lachnospiraceae	Bacteria	Roseburia sp. CAG:182
UP000018405	Proteobacteria	Proteobacteria bacterium CAG:139	Proteobacteria bacterium CAG:139	1262986	Proteobacteria	no rank	no rank	no rank	Bacteria	Proteobacteria bacterium CAG:139
UP000018182	Firmicutes	Firmicutes bacterium CAG:95	Firmicutes bacterium CAG:95	1262988	Firmicutes	no rank	no rank	no rank	Bacteria	Firmicutes bacterium CAG:95
UP000018237	Firmicutes	Firmicutes bacterium CAG:94	Firmicutes bacterium CAG:94	1262989	Firmicutes	no rank	no rank	no rank	Bacteria	Firmicutes bacterium CAG:94
UP000017928	Firmicutes	Firmicutes bacterium CAG:882	Firmicutes bacterium CAG:882	1262991	Firmicutes	no rank	no rank	no rank	Bacteria	Firmicutes bacterium CAG:882
UP000018101	Firmicutes	Firmicutes bacterium CAG:83	Firmicutes bacterium CAG:83	1262992	Firmicutes	no rank	no rank	no rank	Bacteria	Firmicutes bacterium CAG:83
UP000018038	Firmicutes	Firmicutes bacterium CAG:791	Firmicutes bacterium CAG:791	1262993	Firmicutes	no rank	no rank	no rank	Bacteria	Firmicutes bacterium CAG:791
UP000018207	Firmicutes	Firmicutes bacterium CAG:65	Firmicutes bacterium CAG:65	1262994	Firmicutes	no rank	no rank	no rank	Bacteria	Firmicutes bacterium CAG:65
UP000018386	Firmicutes	Firmicutes bacterium CAG:646	Firmicutes bacterium CAG:646	1262995	Firmicutes	no rank	no rank	no rank	Bacteria	Firmicutes bacterium CAG:646
UP000018112	Firmicutes	Firmicutes bacterium CAG:102	Firmicutes bacterium CAG:102	1262998	Firmicutes	no rank	no rank	no rank	Bacteria	Firmicutes bacterium CAG:102
UP000018290	Firmicutes	Firmicutes bacterium CAG:103	Firmicutes bacterium CAG:103	1262999	Firmicutes	no rank	no rank	no rank	Bacteria	Firmicutes bacterium CAG:103
UP000018021	Firmicutes	Firmicutes bacterium CAG:110	Firmicutes bacterium CAG:110	1263000	Firmicutes	no rank	no rank	no rank	Bacteria	Firmicutes bacterium CAG:110
UP000018090	Firmicutes	Firmicutes bacterium CAG:114	Firmicutes bacterium CAG:114	1263001	Firmicutes	no rank	no rank	no rank	Bacteria	Firmicutes bacterium CAG:114
UP000018269	Firmicutes	Firmicutes bacterium CAG:124	Firmicutes bacterium CAG:124	1263002	Firmicutes	no rank	no rank	no rank	Bacteria	Firmicutes bacterium CAG:124
UP000018410	Firmicutes	Firmicutes bacterium CAG:129	Firmicutes bacterium CAG:129	1263003	Firmicutes	no rank	no rank	no rank	Bacteria	Firmicutes bacterium CAG:129
UP000018011	Firmicutes	Firmicutes bacterium CAG:137	Firmicutes bacterium CAG:137	1263004	Firmicutes	no rank	no rank	no rank	Bacteria	Firmicutes bacterium CAG:137
UP000018044	Firmicutes	Firmicutes bacterium CAG:145	Firmicutes bacterium CAG:145	1263005	Firmicutes	no rank	no rank	no rank	Bacteria	Firmicutes bacterium CAG:145
UP000018279	Firmicutes	Firmicutes bacterium CAG:170	Firmicutes bacterium CAG:170	1263006	Firmicutes	no rank	no rank	no rank	Bacteria	Firmicutes bacterium CAG:170
UP000017932	Firmicutes	Firmicutes bacterium CAG:176	Firmicutes bacterium CAG:176	1263007	Firmicutes	no rank	no rank	no rank	Bacteria	Firmicutes bacterium CAG:176
UP000018384	Firmicutes	Firmicutes bacterium CAG:194	Firmicutes bacterium CAG:194	1263008	Firmicutes	no rank	no rank	no rank	Bacteria	Firmicutes bacterium CAG:194
UP000018345	Firmicutes	Firmicutes bacterium CAG:212	Firmicutes bacterium CAG:212	1263009	Firmicutes	no rank	no rank	no rank	Bacteria	Firmicutes bacterium CAG:212
UP000018294	Firmicutes	Firmicutes bacterium CAG:227	Firmicutes bacterium CAG:227	1263010	Firmicutes	no rank	no rank	no rank	Bacteria	Firmicutes bacterium CAG:227
UP000018260	Firmicutes	Firmicutes bacterium CAG:238	Firmicutes bacterium CAG:238	1263011	Firmicutes	no rank	no rank	no rank	Bacteria	Firmicutes bacterium CAG:238
UP000017963	Firmicutes	Firmicutes bacterium CAG:24	Firmicutes bacterium CAG:24	1263012	Firmicutes	no rank	no rank	no rank	Bacteria	Firmicutes bacterium CAG:24
UP000018051	Firmicutes	Firmicutes bacterium CAG:240	Firmicutes bacterium CAG:240	1263013	Firmicutes	no rank	no rank	no rank	Bacteria	Firmicutes bacterium CAG:240
UP000017938	Firmicutes	Firmicutes bacterium CAG:272	Firmicutes bacterium CAG:272	1263015	Firmicutes	no rank	no rank	no rank	Bacteria	Firmicutes bacterium CAG:272
UP000017945	Firmicutes	Firmicutes bacterium CAG:308	Firmicutes bacterium CAG:308	1263016	Firmicutes	no rank	no rank	no rank	Bacteria	Firmicutes bacterium CAG:308
UP000018139	Firmicutes	Firmicutes bacterium CAG:41	Firmicutes bacterium CAG:41	1263021	Firmicutes	no rank	no rank	no rank	Bacteria	Firmicutes bacterium CAG:41
UP000018167	Firmicutes	Firmicutes bacterium CAG:424	Firmicutes bacterium CAG:424	1263022	Firmicutes	no rank	no rank	no rank	Bacteria	Firmicutes bacterium CAG:424
UP000018338	Firmicutes	Firmicutes bacterium CAG:466	Firmicutes bacterium CAG:466	1263025	Firmicutes	no rank	no rank	no rank	Bacteria	Firmicutes bacterium CAG:466
UP000018220	Firmicutes	Firmicutes bacterium CAG:534	Firmicutes bacterium CAG:534	1263027	Firmicutes	no rank	no rank	no rank	Bacteria	Firmicutes bacterium CAG:534
UP000018332	Firmicutes	Firmicutes bacterium CAG:536	Firmicutes bacterium CAG:536	1263028	Firmicutes	no rank	no rank	no rank	Bacteria	Firmicutes bacterium CAG:536
UP000018402	Firmicutes	Firmicutes bacterium CAG:555	Firmicutes bacterium CAG:555	1263030	Firmicutes	no rank	no rank	no rank	Bacteria	Firmicutes bacterium CAG:555
UP000018123	Firmicutes	Firmicutes bacterium CAG:56	Firmicutes bacterium CAG:56	1263031	Firmicutes	no rank	no rank	no rank	Bacteria	Firmicutes bacterium CAG:56
UP000199215	Halobacteria	Halopenitus malekzadehii	Halopenitus malekzadehii	1267564	Euryarchaeota	Halobacteria	Haloferacales	Halorubraceae	Archaea	Halopenitus malekzadehii
UP000011175	Proteobacteria	Pseudoalteromonas luteoviolacea B = ATCC 29581	Pseudoalteromonas luteoviolacea	1268239	Proteobacteria	Gammaproteobacteria	Alteromonadales	Pseudoalteromonadaceae	Bacteria	Pseudoalteromonas luteoviolacea
UP000013963	Tenericutes	Spiroplasma syrphidicola EA-1	Spiroplasma syrphidicola	1276229	Tenericutes	Mollicutes	Entomoplasmatales	Spiroplasmataceae	Bacteria	Spiroplasma syrphidicola
UP000011752	Firmicutes	[Clostridium] ultunense Esp	[Clostridium] ultunense	1288971	Firmicutes	Tissierellia	Tissierellales	Tissierellaceae	Bacteria	[Clostridium] ultunense
UP000197156	Thermococci	Thermococcus celer Vu 13 = JCM 8558	Thermococcus celer	1293037	Euryarchaeota	Thermococci	Thermococcales	Thermococcaceae	Archaea	Thermococcus celer
UP000014070	Thermoplasmata	Methanomassiliicoccus intestinalis (strain Issoire-Mx1)	Candidatus Methanomassiliicoccus intestinalis	1295009	Euryarchaeota	Thermoplasmata	Methanomassiliicoccales	Methanomassiliicoccaceae	Archaea	Candidatus Methanomassiliicoccus intestinalis
UP000009026	Proteobacteria	Myxococcus hansupus	Myxococcus hansupus	1297742	Proteobacteria	Deltaproteobacteria	Myxococcales	Myxococcaceae	Bacteria	Myxococcus hansupus
UP000063234	Aquificae	Thermosulfidibacter takaii (strain DSM 17441 / JCM 13301 / NBRC 103674 / ABI70S6)	Thermosulfidibacter takaii	1298851	Aquificae	Aquificae	Aquificales	no rank	Bacteria	Thermosulfidibacter takaii
UP000191661	Methanobacteria	Methanobrevibacter arboriphilus JCM 13429 = DSM 1125	Methanobrevibacter arboriphilus	1300164	Euryarchaeota	Methanobacteria	Methanobacteriales	Methanobacteriaceae	Archaea	Methanobrevibacter arboriphilus
UP000076794	Actinobacteria	Isoptericola dokdonensis DS-3	Isoptericola dokdonensis	1300344	Actinobacteria	Actinobacteria	Micrococcales	Promicromonosporaceae	Bacteria	Isoptericola dokdonensis
UP000067399	Proteobacteria	endosymbiont of Bathymodiolus septemdierum str. Myojin knoll	Bathymodiolus septemdierum thioautotrophic gill symbiont	1303921	Proteobacteria	Gammaproteobacteria	no rank	no rank	Bacteria	Bathymodiolus septemdierum thioautotrophic gill symbiont
UP000064893	Bacteroidetes	Salinivirga cyanobacteriivorans	Salinivirga cyanobacteriivorans	1307839	Bacteroidetes	Bacteroidia	Marinilabiliales	Salinivirgaceae	Bacteria	Salinivirga cyanobacteriivorans
UP000027284	Acidobacteria	Thermoanaerobaculum aquaticum	Thermoanaerobaculum aquaticum	1312852	Acidobacteria	no rank	no rank	no rank	Bacteria	Thermoanaerobaculum aquaticum
UP000016640	Fusobacteria	Leptotrichia sp. oral taxon 215 str. W9775	Leptotrichia sp. oral taxon 215	1321779	Fusobacteria	Fusobacteriia	Fusobacteriales	Leptotrichiaceae	Bacteria	Leptotrichia sp. oral taxon 215
UP000267250	Firmicutes	Anoxybacter fermentans	Anoxybacter fermentans	1323375	Firmicutes	Clostridia	Halanaerobiales	no rank	Bacteria	Anoxybacter fermentans
UP000017840	Halobacteria	Candidatus Halobonum tyrrellensis G22	Candidatus Halobonum tyrrellensis	1324957	Euryarchaeota	Halobacteria	Haloferacales	Halorubraceae	Archaea	Candidatus Halobonum tyrrellensis
UP000053694	Halobacteria	halophilic archaeon J07HX5	halophilic archaeon J07HX5	1325472	Euryarchaeota	Halobacteria	Halobacteriales	no rank	Archaea	halophilic archaeon J07HX5
UP000054284	Thermoprotei	Candidatus Aramenus sulfurataquae	Sulfolobales archaeon AZ1	1326980	Crenarchaeota	Thermoprotei	Sulfolobales	no rank	Archaea	Sulfolobales archaeon AZ1
UP000014072	Halobacteria	Salinarchaeum sp. Harcht-Bsk1	Salinarchaeum sp. Harcht-Bsk1	1333523	Euryarchaeota	Halobacteria	Natrialbales	Natrialbaceae	Archaea	Salinarchaeum sp. Harcht-Bsk1
UP000027981	Thermococci	Palaeococcus pacificus DY20341	Palaeococcus pacificus	1343739	Euryarchaeota	Thermococci	Thermococcales	Thermococcaceae	Archaea	Palaeococcus pacificus
UP000015543	Thermoprotei	Thermofilum adornatus	Thermofilum adornatus	1365176	Crenarchaeota	Thermoprotei	Thermoproteales	Thermofilaceae	Archaea	Thermofilum adornatus
UP000017395	Firmicutes	Firmicutes bacterium ASF500	Firmicutes bacterium ASF500	1378168	Firmicutes	no rank	no rank	no rank	Bacteria	Firmicutes bacterium ASF500
UP000017867	Methanobacteria	Methanobacterium sp. MB1	Methanobacterium sp. MB1	1379702	Euryarchaeota	Methanobacteria	Methanobacteriales	Methanobacteriaceae	Archaea	Methanobacterium sp. MB1
UP000268908	Proteobacteria	Sulfurisoma sediminicola	Sulfurisoma sediminicola	1381557	Proteobacteria	Betaproteobacteria	Nitrosomonadales	Sterolibacteriaceae	Bacteria	Sulfurisoma sediminicola
UP000216554	Halobacteria	Halorubrum sp. Ib24	Halorubrum sp. Ib24	1383850	Euryarchaeota	Halobacteria	Haloferacales	Halorubraceae	Archaea	Halorubrum sp. Ib24
UP000216308	Halobacteria	Halorubrum halodurans	Halorubrum halodurans	1383851	Euryarchaeota	Halobacteria	Haloferacales	Halorubraceae	Archaea	Halorubrum halodurans
UP000030011	Actinobacteria	Knoellia subterranea KCTC 19937	Knoellia subterranea	1385521	Actinobacteria	Actinobacteria	Micrococcales	Intrasporangiaceae	Bacteria	Knoellia subterranea
UP000017515	Cyanobacteria	Leptolyngbya sp. Heron Island J	Leptolyngbya sp. Heron Island J	1385935	Cyanobacteria	no rank	Synechococcales	Leptolyngbyaceae	Bacteria	Leptolyngbya sp. Heron Island J
UP000280011	Actinobacteria	Mycobacterium paragordonae	Mycobacterium paragordonae	1389713	Actinobacteria	Actinobacteria	Corynebacteriales	Mycobacteriaceae	Bacteria	Mycobacterium paragordonae
UP000055590	Proteobacteria	Vulgatibacter incomptus	Vulgatibacter incomptus	1391653	Proteobacteria	Deltaproteobacteria	Myxococcales	Vulgatibacteraceae	Bacteria	Vulgatibacter incomptus
UP000064967	Proteobacteria	Labilithrix luteola	Labilithrix luteola	1391654	Proteobacteria	Deltaproteobacteria	Myxococcales	Labilitrichaceae	Bacteria	Labilithrix luteola
UP000027153	Methanomicrobia	Candidatus Methanoperedens nitroreducens	Candidatus Methanoperedens nitroreducens	1392998	Euryarchaeota	Methanomicrobia	Methanosarcinales	Candidatus Methanoperedenaceae	Archaea	Candidatus Methanoperedens nitroreducens
UP000018296	Firmicutes	Sporolactobacillus laevolacticus DSM 442	Sporolactobacillus laevolacticus	1395513	Firmicutes	Bacilli	Bacillales	Sporolactobacillaceae	Bacteria	Sporolactobacillus laevolacticus
UP000017642	Bacteroidetes	Bacteroidales bacterium CF	Bacteroidales bacterium CF	1400053	Bacteroidetes	Bacteroidia	Bacteroidales	no rank	Bacteria	Bacteroidales bacterium CF
UP000035760	Proteobacteria	Candidatus Competibacter denitrificans Run_A_D11	Candidatus Competibacter denitrificans	1400863	Proteobacteria	Gammaproteobacteria	no rank	Competibacteraceae	Bacteria	Candidatus Competibacter denitrificans
UP000018945	Proteobacteria	Bartonella quintana JK 73	Bartonella quintana	1402976	Proteobacteria	Alphaproteobacteria	Rhizobiales	Bartonellaceae	Bacteria	Bartonella quintana
UP000066737	Halobacteria	Halobacterium hubeiense	Halobacterium hubeiense	1407499	Euryarchaeota	Halobacteria	Halobacteriales	Halobacteriaceae	Archaea	Halobacterium hubeiense
UP000017838	Proteobacteria	Betaproteobacteria bacterium MOLA814	Betaproteobacteria bacterium MOLA814	1408164	Proteobacteria	Betaproteobacteria	no rank	no rank	Bacteria	Betaproteobacteria bacterium MOLA814
UP000036958	Bacteroidetes	Sunxiuqinia dokdonensis	Sunxiuqinia dokdonensis	1409788	Bacteroidetes	Bacteroidia	Marinilabiliales	Prolixibacteraceae	Bacteria	Sunxiuqinia dokdonensis
UP000243073	Proteobacteria	Oceanisphaera psychrotolerans	Oceanisphaera psychrotolerans	1414654	Proteobacteria	Gammaproteobacteria	Aeromonadales	Aeromonadaceae	Bacteria	Oceanisphaera psychrotolerans
UP000050913	Firmicutes	Lactobacillus zymae DSM 19395	Lactobacillus zymae	1423817	Firmicutes	Bacilli	Lactobacillales	Lactobacillaceae	Bacteria	Lactobacillus zymae
UP000198890	Actinobacteria	Cryobacterium luteum	Cryobacterium luteum	1424661	Actinobacteria	Actinobacteria	Micrococcales	Microbacteriaceae	Bacteria	Cryobacterium luteum
UP000032233	Proteobacteria	Dethiosulfatarculus sandiegensis	Dethiosulfatarculus sandiegensis	1429043	Proteobacteria	Deltaproteobacteria	Desulfarculales	Desulfarculaceae	Bacteria	Dethiosulfatarculus sandiegensis
UP000266313	Proteobacteria	Methylocaldum marinum	Methylocaldum marinum	1432792	Proteobacteria	Gammaproteobacteria	Methylococcales	Methylococcaceae	Bacteria	Methylocaldum marinum
UP000033049	Methanomicrobia	Methanosarcina sp. MTP4	Methanosarcina sp. MTP4	1434100	Euryarchaeota	Methanomicrobia	Methanosarcinales	Methanosarcinaceae	Archaea	Methanosarcina sp. MTP4
UP000033112	Methanomicrobia	Methanosarcina sp. WH1	Methanosarcina sp. WH1	1434102	Euryarchaeota	Methanomicrobia	Methanosarcinales	Methanosarcinaceae	Archaea	Methanosarcina sp. WH1
UP000033066	Methanomicrobia	Methanosarcina barkeri 3	Methanosarcina barkeri	1434107	Euryarchaeota	Methanomicrobia	Methanosarcinales	Methanosarcinaceae	Archaea	Methanosarcina barkeri
UP000286954	Proteobacteria	Glycocaulis alkaliphilus	Glycocaulis alkaliphilus	1434191	Proteobacteria	Alphaproteobacteria	Rhodobacterales	Hyphomonadaceae	Bacteria	Glycocaulis alkaliphilus
UP000194003	Proteobacteria	Magnetofaba australis IT-1	Magnetofaba australis	1434232	Proteobacteria	Alphaproteobacteria	Magnetococcales	Magnetococcaceae	Bacteria	Magnetofaba australis
UP000195951	Bacteroidetes	Sphingobacterium sp. JB170	Sphingobacterium sp. JB170	1434842	Bacteroidetes	Sphingobacteriia	Sphingobacteriales	Sphingobacteriaceae	Bacteria	Sphingobacterium sp. JB170
UP000031552	Chlamydiae	Criblamydia sequanensis CRIB-18	Criblamydia sequanensis	1437425	Chlamydiae	Chlamydiia	Parachlamydiales	Criblamydiaceae	Bacteria	Criblamydia sequanensis
UP000245086	Proteobacteria	Candidatus Phycosocius bacilliformis	Candidatus Phycosocius bacilliformis	1445552	Proteobacteria	Alphaproteobacteria	no rank	no rank	Bacteria	Candidatus Phycosocius bacilliformis
UP000051658	Firmicutes	Carnobacterium divergens DSM 20623	Carnobacterium divergens	1449336	Firmicutes	Bacilli	Lactobacillales	Carnobacteriaceae	Bacteria	Carnobacterium divergens
UP000001405	Cyanobacteria	Atelocyanobacterium thalassa (isolate ALOHA)	Candidatus Atelocyanobacterium thalassa	1453429	Cyanobacteria	no rank	Chroococcales	Aphanothecaceae	Bacteria	Candidatus Atelocyanobacterium thalassa
UP000029986	Proteobacteria	Hafnia alvei FB1	Hafnia alvei	1453496	Proteobacteria	Gammaproteobacteria	Enterobacterales	Hafniaceae	Bacteria	Hafnia alvei
UP000028720	Bacteroidetes	Schleiferia thermophila str. Yellowstone	Schleiferia thermophila	1453500	Bacteroidetes	Flavobacteriia	Flavobacteriales	Schleiferiaceae	Bacteria	Schleiferia thermophila
UP000021315	Proteobacteria	Candidatus Accumulibacter sp. SK-02	Candidatus Accumulibacter sp. SK-02	1453999	Proteobacteria	Betaproteobacteria	no rank	no rank	Bacteria	Candidatus Accumulibacter sp. SK-02
UP000020226	Proteobacteria	Candidatus Accumulibacter sp. SK-11	Candidatus Accumulibacter sp. SK-11	1454000	Proteobacteria	Betaproteobacteria	no rank	no rank	Bacteria	Candidatus Accumulibacter sp. SK-11
UP000020218	Proteobacteria	Candidatus Accumulibacter sp. SK-12	Candidatus Accumulibacter sp. SK-12	1454001	Proteobacteria	Betaproteobacteria	no rank	no rank	Bacteria	Candidatus Accumulibacter sp. SK-12
UP000022141	Proteobacteria	Candidatus Accumulibacter sp. BA-93	Candidatus Accumulibacter sp. BA-93	1454004	Proteobacteria	Betaproteobacteria	no rank	no rank	Bacteria	Candidatus Accumulibacter sp. BA-93
UP000296706	Halobacteria	Halapricum salinum	Halapricum salinum	1457250	Euryarchaeota	Halobacteria	Halobacteriales	Haloarculaceae	Archaea	Halapricum salinum
UP000254808	Bacteroidetes	Candidatus Cyclonatronum proteinivorum	Bacteroidetes bacterium Omega	1457365	Bacteroidetes	no rank	no rank	no rank	Bacteria	Bacteroidetes bacterium Omega
UP000032160	Proteobacteria	Candidatus Phaeomarinobacter ectocarpi	Candidatus Phaeomarinobacter ectocarpi	1458461	Proteobacteria	Alphaproteobacteria	Rhizobiales	Rhodobiaceae	Bacteria	Candidatus Phaeomarinobacter ectocarpi
UP000295718	Firmicutes	Kineothrix alysoides	Clostridium sp. KNHs209	1469948	Firmicutes	Clostridia	Clostridiales	Clostridiaceae	Bacteria	Clostridium sp. KNHs209
UP000023864	Firmicutes	Exiguobacterium sp. RIT341	Exiguobacterium sp. RIT341	1470592	Firmicutes	Bacilli	Bacillales	no rank	Bacteria	Exiguobacterium sp. RIT341
UP000253529	Proteobacteria	Roseiarcus fermentans	Roseiarcus fermentans	1473586	Proteobacteria	Alphaproteobacteria	Rhizobiales	Roseiarcaceae	Bacteria	Roseiarcus fermentans
UP000029738	Cyanobacteria	Tolypothrix bouteillei VB521301	Tolypothrix bouteillei	1479485	Cyanobacteria	no rank	Nostocales	Tolypothrichaceae	Bacteria	Tolypothrix bouteillei
UP000225238	Halobacteria	Halorubrum sp. C3	Halorubrum sp. C3	1483399	Euryarchaeota	Halobacteria	Haloferacales	Halorubraceae	Archaea	Halorubrum sp. C3
UP000215704	Halobacteria	Halorubrum sp. E3	Halorubrum sp. E3	1483400	Euryarchaeota	Halobacteria	Haloferacales	Halorubraceae	Archaea	Halorubrum sp. E3
UP000027360	Proteobacteria	alpha proteobacterium Q-1	alpha proteobacterium Q-1	1492281	Proteobacteria	Alphaproteobacteria	no rank	no rank	Bacteria	alpha proteobacterium Q-1
UP000028732	Proteobacteria	Gammaproteobacteria bacterium MFB021	Gammaproteobacteria bacterium MFB021	1492922	Proteobacteria	Gammaproteobacteria	no rank	no rank	Bacteria	Gammaproteobacteria bacterium MFB021
UP000027027	Halobacteria	Halostagnicola sp. A56	Halostagnicola sp. A56	1495067	Euryarchaeota	Halobacteria	Natrialbales	Natrialbaceae	Archaea	Halostagnicola sp. A56
UP000058290	Thermoplasmata	methanogenic archaeon ISO4-H5	methanogenic archaeon ISO4-H5	1495144	Euryarchaeota	Thermoplasmata	no rank	no rank	Archaea	methanogenic archaeon ISO4-H5
UP000029283	Proteobacteria	Smithella sp. SCADC	Smithella sp. SCADC	1499107	Proteobacteria	Deltaproteobacteria	Syntrophobacterales	Syntrophaceae	Bacteria	Smithella sp. SCADC
UP000253495	Actinobacteria	Halopolyspora algeriensis	Halopolyspora algeriensis	1500506	Actinobacteria	Actinobacteria	Actinopolysporales	Mzabimycetaceae	Bacteria	Halopolyspora algeriensis
UP000242610	Actinobacteria	Bifidobacterium commune	Bifidobacterium commune	1505727	Actinobacteria	Actinobacteria	Bifidobacteriales	Bifidobacteriaceae	Bacteria	Bifidobacterium commune
UP000045063	Proteobacteria	Mesorhizobium sp. SOD10	Mesorhizobium sp. SOD10	1505946	Proteobacteria	Alphaproteobacteria	Rhizobiales	Phyllobacteriaceae	Bacteria	Mesorhizobium sp. SOD10
UP000220922	Chloroflexi	Candidatus Chloroploca asiatica	Candidatus Chloroploca asiatica	1506545	Chloroflexi	Chloroflexia	Chloroflexales	Oscillochloridaceae	Bacteria	Candidatus Chloroploca asiatica
UP000245695	Firmicutes	Romboutsia hominis	Romboutsia sp. Frifi	1507512	Firmicutes	Clostridia	Clostridiales	Peptostreptococcaceae	Bacteria	Romboutsia sp. Frifi
UP000192907	Proteobacteria	Pseudobacteriovorax antillogorgiicola	Pseudobacteriovorax antillogorgiicola	1513793	Proteobacteria	Oligoflexia	Oligoflexales	Pseudobacteriovoracaceae	Bacteria	Pseudobacteriovorax antillogorgiicola
UP000054387	Halobacteria	Haloprofundus marisrubri	Haloprofundus marisrubri	1514971	Euryarchaeota	Halobacteria	Haloferacales	Haloferacaceae	Archaea	Haloprofundus marisrubri
UP000030116	Bacteroidetes	Porphyromonas sp. COT-290 OH860	Porphyromonas sp. COT-290 OH860	1515615	Bacteroidetes	Bacteroidia	Bacteroidales	Porphyromonadaceae	Bacteria	Porphyromonas sp. COT-290 OH860
UP000053718	Proteobacteria	Idiomarina atlantica	Idiomarina atlantica	1517416	Proteobacteria	Gammaproteobacteria	Alteromonadales	Idiomarinaceae	Bacteria	Idiomarina atlantica
UP000198857	Actinobacteria	Geodermatophilus dictyosporus	Geodermatophilus dictyosporus	1523247	Actinobacteria	Actinobacteria	Geodermatophilales	Geodermatophilaceae	Bacteria	Geodermatophilus dictyosporus
UP000037849	Proteobacteria	beta proteobacterium AAP65	beta proteobacterium AAP65	1523424	Proteobacteria	Betaproteobacteria	no rank	no rank	Bacteria	beta proteobacterium AAP65
UP000037960	Proteobacteria	beta proteobacterium AAP99	beta proteobacterium AAP99	1523428	Proteobacteria	Betaproteobacteria	no rank	no rank	Bacteria	beta proteobacterium AAP99
UP000037971	Proteobacteria	alpha proteobacterium AAP81b	alpha proteobacterium AAP81b	1523432	Proteobacteria	Alphaproteobacteria	no rank	no rank	Bacteria	alpha proteobacterium AAP81b
UP000175669	Proteobacteria	Pseudohongiella acticola	Pseudohongiella acticola	1524254	Proteobacteria	Gammaproteobacteria	no rank	no rank	Bacteria	Pseudohongiella acticola
UP000029736	Bacteroidetes	Phaeodactylibacter xiamenensis	Phaeodactylibacter xiamenensis	1524460	Bacteroidetes	Saprospiria	Saprospirales	Haliscomenobacteraceae	Bacteria	Phaeodactylibacter xiamenensis
UP000028936	Proteobacteria	Rickettsiales bacterium Ac37b	Rickettsiales bacterium Ac37b	1528098	Proteobacteria	Alphaproteobacteria	Rickettsiales	no rank	Bacteria	Rickettsiales bacterium Ac37b
UP000068137	Actinobacteria	Lawsonella clevelandensis	Lawsonella clevelandensis	1528099	Actinobacteria	Actinobacteria	Corynebacteriales	no rank	Bacteria	Lawsonella clevelandensis
UP000029519	Firmicutes	Paenibacillus sp. FSL H7-0737	Paenibacillus sp. FSL H7-0737	1536775	Firmicutes	Bacilli	Bacillales	Paenibacillaceae	Bacteria	Paenibacillus sp. FSL H7-0737
UP000034410	Proteobacteria	Sedimenticola thiotaurini	Sedimenticola thiotaurini	1543721	Proteobacteria	Gammaproteobacteria	no rank	no rank	Bacteria	Sedimenticola thiotaurini
UP000053157	Halobacteria	Haloferax sp. SB29	Haloferax sp. SB29	1544718	Euryarchaeota	Halobacteria	Haloferacales	Haloferacaceae	Archaea	Haloferax sp. SB29
UP000253273	Halobacteria	Haloplanus sp. CBA1113	Haloplanus sp. CBA1113	1547899	Euryarchaeota	Halobacteria	Haloferacales	Haloferacaceae	Archaea	Haloplanus sp. CBA1113
UP000092695	Proteobacteria	Woeseia oceani	Woeseia oceani	1548547	Proteobacteria	Gammaproteobacteria	Chromatiales	Woeseiaceae	Bacteria	Woeseia oceani
UP000249799	Proteobacteria	Bradymonas sediminis	Bradymonas sediminis	1548548	Proteobacteria	Deltaproteobacteria	Bradymonadales	Bradymonadaceae	Bacteria	Bradymonas sediminis
UP000034491	Proteobacteria	Kiloniella litopenaei	Kiloniella litopenaei	1549748	Proteobacteria	Alphaproteobacteria	Kiloniellales	Kiloniellaceae	Bacteria	Kiloniella litopenaei
UP000067434	Thermoprotei	Thermofilum uzonense	Thermofilum uzonense	1550241	Crenarchaeota	Thermoprotei	Thermoproteales	Thermofilaceae	Archaea	Thermofilum uzonense
UP000290932	Methanomicrobia	Methanoculleus taiwanensis	Methanoculleus taiwanensis	1550565	Euryarchaeota	Methanomicrobia	Methanomicrobiales	Methanomicrobiaceae	Archaea	Methanoculleus taiwanensis
UP000029844	Firmicutes	Listeria booriae	Listeria booriae	1552123	Firmicutes	Bacilli	Bacillales	Listeriaceae	Bacteria	Listeria booriae
UP000065807	Firmicutes	Limnochorda pilosa	Limnochorda pilosa	1555112	Firmicutes	Limnochordia	Limnochordales	Limnochordaceae	Bacteria	Limnochorda pilosa
UP000225101	Proteobacteria	Chitinimonas sp. BJB300	Chitinimonas sp. BJB300	1559339	Proteobacteria	Betaproteobacteria	Burkholderiales	Burkholderiaceae	Bacteria	Chitinimonas sp. BJB300
UP000286806	Proteobacteria	Sulfuriferula multivorans	Sulfuriferula multivorans	1559896	Proteobacteria	Betaproteobacteria	Nitrosomonadales	Gallionellaceae	Bacteria	Sulfuriferula multivorans
UP000194798	Proteobacteria	Thioflexothrix psekupsii	Thioflexothrix psekupsii	1570016	Proteobacteria	Gammaproteobacteria	Thiotrichales	no rank	Bacteria	Thioflexothrix psekupsii
UP000030787	Thermoplasmata	Candidatus Methanoplasma termitum	Candidatus Methanoplasma termitum	1577791	Euryarchaeota	Thermoplasmata	Methanomassiliicoccales	Methanomassiliicoccaceae	Archaea	Candidatus Methanoplasma termitum
UP000066624	Proteobacteria	Wenzhouxiangella marina	Wenzhouxiangella marina	1579979	Proteobacteria	Gammaproteobacteria	Chromatiales	Wenzhouxiangellaceae	Bacteria	Wenzhouxiangella marina
UP000070503	Firmicutes	Tissierellia bacterium KA00581	Tissierellia bacterium KA00581	1588751	Firmicutes	Tissierellia	no rank	no rank	Bacteria	Tissierellia bacterium KA00581
UP000037991	Actinobacteria	Actinobacteria bacterium OK074	Actinobacteria bacterium OK074	1592327	Actinobacteria	Actinobacteria	no rank	no rank	Bacteria	Actinobacteria bacterium OK074
UP000037870	Actinobacteria	Actinobacteria bacterium OV320	Actinobacteria bacterium OV320	1592329	Actinobacteria	Actinobacteria	no rank	no rank	Bacteria	Actinobacteria bacterium OV320
UP000057158	Proteobacteria	Desulfuromonas soudanensis	Desulfuromonas soudanensis	1603606	Proteobacteria	Deltaproteobacteria	Desulfuromonadales	Desulfuromonadaceae	Bacteria	Desulfuromonas soudanensis
UP000069906	Halobacteria	Halanaeroarchaeum sulfurireducens	Halanaeroarchaeum sulfurireducens	1604004	Euryarchaeota	Halobacteria	Halobacteriales	Halobacteriaceae	Archaea	Halanaeroarchaeum sulfurireducens
UP000188260	Proteobacteria	alpha proteobacterium U9-1i	alpha proteobacterium U9-1i	1605283	Proteobacteria	Alphaproteobacteria	no rank	no rank	Bacteria	alpha proteobacterium U9-1i
UP000247973	Bacteroidetes	Dysgonomonas alginatilytica	Dysgonomonas alginatilytica	1605892	Bacteroidetes	Bacteroidia	Bacteroidales	Dysgonamonadaceae	Bacteria	Dysgonomonas alginatilytica
UP000223005	Halobacteria	Natrinema sp. CBA1119	Natrinema sp. CBA1119	1608465	Euryarchaeota	Halobacteria	Natrialbales	Natrialbaceae	Archaea	Natrinema sp. CBA1119
UP000264006	Actinobacteria	Euzebya sp. DY32-46	Euzebya sp. DY32-46	1608957	Actinobacteria	Nitriliruptoria	Euzebyales	Euzebyaceae	Bacteria	Euzebya sp. DY32-46
UP000032452	Cyanobacteria	Aliterella atlantica CENA595	Aliterella atlantica	1618023	Cyanobacteria	no rank	Chroococcidiopsidales	Chroococcidiopsidaceae	Bacteria	Aliterella atlantica
UP000243180	Proteobacteria	Sulfuricaulis limicola	Sulfuricaulis limicola	1620215	Proteobacteria	Gammaproteobacteria	Acidiferrobacterales	Acidiferrobacteraceae	Bacteria	Sulfuricaulis limicola
UP000070560	Proteobacteria	Candidatus Desulfofervidus auxilii	Candidatus Desulfofervidus auxilii	1621989	Proteobacteria	Deltaproteobacteria	no rank	Candidatus Desulfofervidaceae	Bacteria	Candidatus Desulfofervidus auxilii
UP000237752	Actinobacteria	Antricoccus suffuscus	Antricoccus suffuscus	1629062	Actinobacteria	Actinobacteria	Frankiales	no rank	Bacteria	Antricoccus suffuscus
UP000075359	Proteobacteria	Sulfurovum riftiae	Sulfurovum riftiae	1630136	Proteobacteria	Epsilonproteobacteria	no rank	no rank	Bacteria	Sulfurovum riftiae
UP000076318	Planctomycetes	Planctomyces sp. SH-PL14	Planctomyces sp. SH-PL14	1632864	Planctomycetes	Planctomycetia	Planctomycetales	Planctomycetaceae	Bacteria	Planctomyces sp. SH-PL14
UP000034981	Firmicutes	Bacilli bacterium VT-13-104	Bacilli bacterium VT-13-104	1637974	Firmicutes	Bacilli	no rank	no rank	Bacteria	Bacilli bacterium VT-13-104
UP000199452	Bacteroidetes	Williamwhitmania taraxaci	Williamwhitmania taraxaci	1640674	Bacteroidetes	Bacteroidia	Bacteroidales	Williamwhitmaniaceae	Bacteria	Williamwhitmania taraxaci
UP000234457	Thermoprotei	Thermoproteus sp. CP80	Thermoproteus sp. CP80	1650659	Crenarchaeota	Thermoprotei	Thermoproteales	Thermoproteaceae	Archaea	Thermoproteus sp. CP80
UP000037645	Actinobacteria	Arthrobacter sp. YC-RL1	Arthrobacter sp. YC-RL1	1652545	Actinobacteria	Actinobacteria	Micrococcales	Micrococcaceae	Bacteria	Arthrobacter sp. YC-RL1
UP000094769	Proteobacteria	Candidatus Thiodiazotropha endolucinida	Candidatus Thiodiazotropha endolucinida	1655433	Proteobacteria	Gammaproteobacteria	no rank	no rank	Bacteria	Candidatus Thiodiazotropha endolucinida
UP000078600	Acidobacteria	Acidobacteria bacterium Mor1	Acidobacteria bacterium Mor1	1660251	Acidobacteria	no rank	no rank	no rank	Bacteria	Acidobacteria bacterium Mor1
UP000276741	Thermoprotei	Sulfodiicoccus acidiphilus	Sulfodiicoccus acidiphilus	1670455	Crenarchaeota	Thermoprotei	Sulfolobales	Sulfolobaceae	Archaea	Sulfodiicoccus acidiphilus
UP000291469	Actinobacteria	Egibacter rhizosphaerae	Egibacter rhizosphaerae	1670831	Actinobacteria	Nitriliruptoria	Egibacterales	Egibacteraceae	Bacteria	Egibacter rhizosphaerae
UP000053370	Chloroflexi	Flexilinea flocculi	Flexilinea flocculi	1678840	Chloroflexi	Anaerolineae	Anaerolineales	Anaerolineaceae	Bacteria	Flexilinea flocculi
UP000053091	Bacteroidetes	Lentimicrobium saccharophilum	Lentimicrobium saccharophilum	1678841	Bacteroidetes	Bacteroidia	Bacteroidales	Lentimicrobiaceae	Bacteria	Lentimicrobium saccharophilum
UP000282323	Halobacteria	Natrarchaeobius chitinivorans	Natrialbaceae haloarchaeon AArcht4	1679083	Euryarchaeota	Halobacteria	Natrialbales	Natrialbaceae	Archaea	Natrialbaceae haloarchaeon AArcht4
UP000273828	Halobacteria	Natrarchaeobius halalkaliphilus	Natrialbaceae haloarchaeon AArcht-Sl	1679091	Euryarchaeota	Halobacteria	Natrialbales	Natrialbaceae	Archaea	Natrialbaceae haloarchaeon AArcht-Sl
UP000244727	Halobacteria	Haloarculaceae archaeon HArcel1	haloarchaeon HArcel1	1679096	Euryarchaeota	Halobacteria	Halobacteriales	Halobacteriaceae	Archaea	haloarchaeon HArcel1
UP000076599	Halobacteria	Haladaptatus sp. R4	Haladaptatus sp. R4	1679489	Euryarchaeota	Halobacteria	Halobacteriales	Halobacteriaceae	Archaea	Haladaptatus sp. R4
UP000072660	Proteobacteria	Ventosimonas gracilis	Ventosimonas gracilis	1680762	Proteobacteria	Gammaproteobacteria	Pseudomonadales	Ventosimonadaceae	Bacteria	Ventosimonas gracilis
UP000235547	Proteobacteria	Halomonas urumqiensis	Halomonas urumqiensis	1684789	Proteobacteria	Gammaproteobacteria	Oceanospirillales	Halomonadaceae	Bacteria	Halomonas urumqiensis
UP000053531	Proteobacteria	Thiomicrospira sp. WB1	Thiomicrospira sp. WB1	1685380	Proteobacteria	Gammaproteobacteria	Thiotrichales	Piscirickettsiaceae	Bacteria	Thiomicrospira sp. WB1
UP000075224	Bacteroidetes	Bacteroidetes bacterium UKL13-3	Bacteroidetes bacterium UKL13-3	1690483	Bacteroidetes	no rank	no rank	no rank	Bacteria	Bacteroidetes bacterium UKL13-3
UP000075227	Proteobacteria	Betaproteobacteria bacterium UKL13-2	Betaproteobacteria bacterium UKL13-2	1690485	Proteobacteria	Betaproteobacteria	no rank	no rank	Bacteria	Betaproteobacteria bacterium UKL13-2
UP000037781	Actinobacteria	Brachybacterium sp. SW0106-09	Brachybacterium sp. SW0106-09	1704590	Actinobacteria	Actinobacteria	Micrococcales	Dermabacteraceae	Bacteria	Brachybacterium sp. SW0106-09
UP000058020	Proteobacteria	Candidatus Thioglobus autotrophicus	Candidatus Thioglobus autotrophicus	1705394	Proteobacteria	Gammaproteobacteria	no rank	no rank	Bacteria	Candidatus Thioglobus autotrophicus
UP000051144	Thermoplasmata	Methanomassiliicoccales archaeon RumEn M1	Methanomassiliicoccales archaeon RumEn M1	1713724	Euryarchaeota	Thermoplasmata	Methanomassiliicoccales	no rank	Archaea	Methanomassiliicoccales archaeon RumEn M1
UP000053922	Thermoplasmata	Methanomassiliicoccales archaeon RumEn M2	Methanomassiliicoccales archaeon RumEn M2	1713725	Euryarchaeota	Thermoplasmata	Methanomassiliicoccales	no rank	Archaea	Methanomassiliicoccales archaeon RumEn M2
UP000218267	Bacteroidetes	Marinifilaceae bacterium SPP2	Marinifilaceae bacterium SPP2	1717717	Bacteroidetes	Bacteroidia	Marinilabiliales	Marinifilaceae	Bacteria	Marinifilaceae bacterium SPP2
UP000244162	Proteobacteria	Sphingomonas oleivorans	Sphingomonas sp. FW-11	1735121	Proteobacteria	Alphaproteobacteria	Sphingomonadales	Sphingomonadaceae	Bacteria	Sphingomonas sp. FW-11
UP000051980	Actinobacteria	Williamsia sp. Leaf354	Williamsia sp. Leaf354	1736349	Actinobacteria	Actinobacteria	Corynebacteriales	Williamsiaceae	Bacteria	Williamsia sp. Leaf354
UP000050891	Proteobacteria	Methylophilus sp. Leaf416	Methylophilus sp. Leaf416	1736373	Proteobacteria	Betaproteobacteria	Nitrosomonadales	Methylophilaceae	Bacteria	Methylophilus sp. Leaf416
UP000257127	Bacteroidetes	Brumimicrobium aurantiacum	Brumimicrobium aurantiacum	1737063	Bacteroidetes	Flavobacteriia	Flavobacteriales	Crocinitomicaceae	Bacteria	Brumimicrobium aurantiacum
UP000236176	Proteobacteria	Achromobacter sp. AONIH1	Achromobacter sp. ABKXT	1758194	Proteobacteria	Betaproteobacteria	Burkholderiales	Alcaligenaceae	Bacteria	Achromobacter sp. ABKXT
UP000264686	Cyanobacteria	cyanobacterium endosymbiont of Rhopalodia gibberula	cyanobacterium endosymbiont of Rhopalodia gibberula	1763363	Cyanobacteria	no rank	no rank	no rank	Bacteria	cyanobacterium endosymbiont of Rhopalodia gibberula
UP000248857	Cyanobacteria	Acaryochloris sp. RCC1774	Acaryochloris sp. RCC1774	1764569	Cyanobacteria	no rank	Synechococcales	Acaryochloridaceae	Bacteria	Acaryochloris sp. RCC1774
UP000056576	Proteobacteria	Paucibacter sp. KCTC 42545	Paucibacter sp. KCTC 42545	1768242	Proteobacteria	Betaproteobacteria	Burkholderiales	no rank	Bacteria	Paucibacter sp. KCTC 42545
UP000054237	Thermoplasmata	Candidatus Methanomethylophilus sp. 1R26	Candidatus Methanomethylophilus sp. 1R26	1769296	Euryarchaeota	Thermoplasmata	Methanomassiliicoccales	Methanomassiliicoccaceae	Archaea	Candidatus Methanomethylophilus sp. 1R26
UP000094501	Proteobacteria	Methyloceanibacter methanicus	Methyloceanibacter methanicus	1774968	Proteobacteria	Alphaproteobacteria	Rhizobiales	no rank	Bacteria	Methyloceanibacter methanicus
UP000095472	Cyanobacteria	Desertifilum sp. IPPAS B-1220	Desertifilum sp. IPPAS B-1220	1781255	Cyanobacteria	no rank	Oscillatoriales	Desertifilaceae	Bacteria	Desertifilum sp. IPPAS B-1220
UP000075653	Proteobacteria	Ferrovum sp. Z-31	Ferrovum sp. Z-31	1789004	Proteobacteria	Betaproteobacteria	Ferrovales	Ferrovaceae	Bacteria	Ferrovum sp. Z-31
UP000217978	Proteobacteria	Cohaesibacter sp. ES.047	Cohaesibacter sp. ES.047	1798205	Proteobacteria	Alphaproteobacteria	Rhizobiales	Cohaesibacteraceae	Bacteria	Cohaesibacter sp. ES.047
UP000075667	Actinobacteria	Branchiibius sp. NY16-3462-2	Branchiibius sp. NY16-3462-2	1807500	Actinobacteria	Actinobacteria	Micrococcales	Dermacoccaceae	Bacteria	Branchiibius sp. NY16-3462-2
UP000092952	Proteobacteria	Immundisolibacter cernigliae	Immundisolibacter cernigliae	1810504	Proteobacteria	Gammaproteobacteria	Immundisolibacterales	Immundisolibacteraceae	Bacteria	Immundisolibacter cernigliae
UP000199039	Actinobacteria	Sanguibacter gelidistatuariae	Sanguibacter gelidistatuariae	1814289	Actinobacteria	Actinobacteria	Micrococcales	Sanguibacteraceae	Bacteria	Sanguibacter gelidistatuariae
UP000095070	Proteobacteria	Candidatus Thiodiazotropha endoloripes	Candidatus Thiodiazotropha endoloripes	1818881	Proteobacteria	Gammaproteobacteria	no rank	no rank	Bacteria	Candidatus Thiodiazotropha endoloripes
UP000077127	Proteobacteria	Oleiphilus sp. HI0009	Oleiphilus sp. HI0009	1822219	Proteobacteria	Gammaproteobacteria	Oceanospirillales	Oleiphilaceae	Bacteria	Oleiphilus sp. HI0009
UP000248706	Chloroflexi	Thermogemmatispora tikiterensis	Thermogemmatispora sp. T81	1825093	Chloroflexi	Ktedonobacteria	Thermogemmatisporales	Thermogemmatisporaceae	Bacteria	Thermogemmatispora sp. T81
UP000184016	Firmicutes	Alicyclobacillus montanus	Alicyclobacillus sp. USBA-GBX-503	1830138	Firmicutes	Bacilli	Bacillales	Alicyclobacillaceae	Bacteria	Alicyclobacillus sp. USBA-GBX-503
UP000186940	Methanomicrobia	Candidatus Syntrophoarchaeum caldarius	Candidatus Syntrophoarchaeum caldarius	1838285	Euryarchaeota	Methanomicrobia	Methanosarcinales	no rank	Archaea	Candidatus Syntrophoarchaeum caldarius
UP000185934	Chloroflexi	Dehalogenimonas formicexedens	Dehalogenimonas formicexedens	1839801	Chloroflexi	Dehalococcoidia	no rank	no rank	Bacteria	Dehalogenimonas formicexedens
UP000185779	Methanomicrobia	Candidatus Syntrophoarchaeum butanivorans	Candidatus Syntrophoarchaeum butanivorans	1839936	Euryarchaeota	Methanomicrobia	Methanosarcinales	no rank	Archaea	Candidatus Syntrophoarchaeum butanivorans
UP000094259	Proteobacteria	Pseudomonas sp. 21C1	Pseudomonas sp. 21C1	1843690	Proteobacteria	Gammaproteobacteria	Pseudomonadales	Pseudomonadaceae	Bacteria	Pseudomonas sp. 21C1
UP000252107	Cyanobacteria	Nostoc minutum NIES-26	Nostoc minutum	1844469	Cyanobacteria	no rank	Nostocales	Nostocaceae	Bacteria	Nostoc minutum
UP000188181	Planctomycetes	Phycisphaerae bacterium SM-Chi-D1	Phycisphaerae bacterium SM-Chi-D1	1851148	Planctomycetes	Phycisphaerae	no rank	no rank	Bacteria	Phycisphaerae bacterium SM-Chi-D1
UP000267112	Halobacteria	Halarchaeum sp. CBA1220	Halarchaeum sp. CBA1220	1853682	Euryarchaeota	Halobacteria	Halobacteriales	Halobacteriaceae	Archaea	Halarchaeum sp. CBA1220
UP000191169	Halobacteria	Halolamina sp. CBA1230	Halolamina sp. CBA1230	1853690	Euryarchaeota	Halobacteria	Haloferacales	Halorubraceae	Archaea	Halolamina sp. CBA1230
UP000199404	Actinobacteria	Cellulomonas sp. KH9	Cellulomonas sp. KH9	1855324	Actinobacteria	Actinobacteria	Micrococcales	Cellulomonadaceae	Bacteria	Cellulomonas sp. KH9
UP000198560	Bacteroidetes	Prevotella sp. KH2C16	Prevotella sp. KH2C16	1855325	Bacteroidetes	Bacteroidia	Bacteroidales	Prevotellaceae	Bacteria	Prevotella sp. KH2C16
UP000183249	Proteobacteria	Nitrosovibrio sp. Nv17	Nitrosovibrio sp. Nv17	1855339	Proteobacteria	Betaproteobacteria	Nitrosomonadales	Nitrosomonadaceae	Bacteria	Nitrosovibrio sp. Nv17
UP000076079	Acidobacteria	Luteitalea pratensis	Luteitalea pratensis	1855912	Acidobacteria	no rank	no rank	no rank	Bacteria	Luteitalea pratensis
UP000189065	Actinobacteria	Streptomyces sp. MP131-18	Streptomyces sp. MP131-18	1857892	Actinobacteria	Actinobacteria	Streptomycetales	Streptomycetaceae	Bacteria	Streptomyces sp. MP131-18
UP000287853	Proteobacteria	Candidatus Electrothrix aarhusiensis	Candidatus Electrothrix aarhusiensis	1859131	Proteobacteria	Deltaproteobacteria	Desulfobacterales	Desulfobulbaceae	Bacteria	Candidatus Electrothrix aarhusiensis
UP000094786	Methanobacteria	Methanobrevibacter sp. A27	Methanobrevibacter sp. A27	1860099	Euryarchaeota	Methanobacteria	Methanobacteriales	Methanobacteriaceae	Archaea	Methanobrevibacter sp. A27
UP000094736	Methanobacteria	Methanobacterium sp. A39	Methanobacterium sp. A39	1860100	Euryarchaeota	Methanobacteria	Methanobacteriales	Methanobacteriaceae	Archaea	Methanobacterium sp. A39
UP000199169	Proteobacteria	Candidatus Accumulibacter aalborgensis	Candidatus Accumulibacter aalborgensis	1860102	Proteobacteria	Betaproteobacteria	no rank	no rank	Bacteria	Candidatus Accumulibacter aalborgensis
UP000078596	Proteobacteria	Halothiobacillus sp. LS2	Halothiobacillus sp. LS2	1860122	Proteobacteria	Gammaproteobacteria	Chromatiales	Halothiobacillaceae	Bacteria	Halothiobacillus sp. LS2
UP000237889	Proteobacteria	Phreatobacter cathodiphilus	Phreatobacter sp. S-12	1868589	Proteobacteria	Alphaproteobacteria	no rank	no rank	Bacteria	Phreatobacter sp. S-12
UP000186165	Halobacteria	Halodesulfurarchaeum formicicum	Halodesulfurarchaeum formicicum	1873524	Euryarchaeota	Halobacteria	Halobacteriales	Halobacteriaceae	Archaea	Halodesulfurarchaeum formicicum
UP000215405	Proteobacteria	Notoacmeibacter marinus	Notoacmeibacter marinus	1876515	Proteobacteria	Alphaproteobacteria	Rhizobiales	Notoacmeibacteraceae	Bacteria	Notoacmeibacter marinus
UP000093314	Cyanobacteria	Oscillatoriales cyanobacterium USR001	Oscillatoriales cyanobacterium USR001	1880991	Cyanobacteria	no rank	Oscillatoriales	no rank	Bacteria	Oscillatoriales cyanobacterium USR001
UP000179042	Firmicutes	Sporanaerobacter sp. PP17-6a	Sporanaerobacter sp. PP17-6a	1891289	Firmicutes	Tissierellia	Tissierellales	no rank	Bacteria	Sporanaerobacter sp. PP17-6a
UP000192328	Firmicutes	Clostridiales bacterium	Clostridiales bacterium	1898207	Firmicutes	Clostridia	Clostridiales	no rank	Bacteria	Clostridiales bacterium
UP000185830	Proteobacteria	Betaproteobacteria bacterium GR16-43	Betaproteobacteria bacterium GR16-43	1904640	Proteobacteria	Betaproteobacteria	no rank	no rank	Bacteria	Betaproteobacteria bacterium GR16-43
UP000292654	Actinobacteria	Actinomycetales bacterium	Actinomycetales bacterium	1911520	Actinobacteria	Actinobacteria	Actinomycetales	no rank	Bacteria	Actinomycetales bacterium
UP000291202	Proteobacteria	Alphaproteobacteria bacterium	Alphaproteobacteria bacterium	1913988	Proteobacteria	Alphaproteobacteria	no rank	no rank	Bacteria	Alphaproteobacteria bacterium
UP000292529	Proteobacteria	Gammaproteobacteria bacterium	Gammaproteobacteria bacterium	1913989	Proteobacteria	Gammaproteobacteria	no rank	no rank	Bacteria	Gammaproteobacteria bacterium
UP000184731	Proteobacteria	Silvanigrella aquatica	Silvanigrella aquatica	1915309	Proteobacteria	Oligoflexia	Silvanigrellales	Silvanigrellaceae	Bacteria	Silvanigrella aquatica
UP000190896	Proteobacteria	Solemya velesiana gill symbiont	Solemya velesiana gill symbiont	1918948	Proteobacteria	Gammaproteobacteria	no rank	no rank	Bacteria	Solemya velesiana gill symbiont
UP000190198	Proteobacteria	Solemya elarraichensis gill symbiont	Solemya elarraichensis gill symbiont	1918949	Proteobacteria	Gammaproteobacteria	no rank	no rank	Bacteria	Solemya elarraichensis gill symbiont
UP000231637	Proteobacteria	Mariprofundus ferrinatatus	Mariprofundus ferrinatatus	1921087	Proteobacteria	Zetaproteobacteria	Mariprofundales	Mariprofundaceae	Bacteria	Mariprofundus ferrinatatus
UP000188845	Proteobacteria	Pasteurellaceae bacterium 15-036681	Pasteurellaceae bacterium 15-036681	1924934	Proteobacteria	Gammaproteobacteria	Pasteurellales	Pasteurellaceae	Bacteria	Pasteurellaceae bacterium 15-036681
UP000187924	Halobacteria	Halorientalis sp. IM1011	Halorientalis sp. IM1011	1932360	Euryarchaeota	Halobacteria	Halobacteriales	Haloarculaceae	Archaea	Halorientalis sp. IM1011
UP000189674	Planctomycetes	Phycisphaerae bacterium ST-NAGAB-D1	Phycisphaerae bacterium ST-NAGAB-D1	1936003	Planctomycetes	Phycisphaerae	no rank	no rank	Bacteria	Phycisphaerae bacterium ST-NAGAB-D1
UP000217944	Proteobacteria	Lebetimonas natsushimae	Lebetimonas natsushimae	1936991	Proteobacteria	Epsilonproteobacteria	Nautiliales	Nautiliaceae	Bacteria	Lebetimonas natsushimae
UP000188659	Proteobacteria	Aquaspirillum sp. LM1	Aquaspirillum sp. LM1	1938604	Proteobacteria	Betaproteobacteria	Neisseriales	Chromobacteriaceae	Bacteria	Aquaspirillum sp. LM1
UP000298781	Proteobacteria	Phreatobacter stygius	Phreatobacter stygius	1940610	Proteobacteria	Alphaproteobacteria	no rank	no rank	Bacteria	Phreatobacter stygius
UP000196302	Cyanobacteria	Nostocales cyanobacterium HT-58-2	Nostocales cyanobacterium HT-58-2	1940762	Cyanobacteria	no rank	Nostocales	no rank	Bacteria	Nostocales cyanobacterium HT-58-2
UP000193334	Planctomycetes	Sedimentisphaera salicampi	Phycisphaerae bacterium ST-PulAB-D4	1941349	Planctomycetes	Phycisphaerae	no rank	no rank	Bacteria	Phycisphaerae bacterium ST-PulAB-D4
UP000189228	Proteobacteria	Rhodanobacter sp. C06	Rhodanobacter sp. C06	1945854	Proteobacteria	Gammaproteobacteria	Xanthomonadales	Rhodanobacteraceae	Bacteria	Rhodanobacter sp. C06
UP000214750	Actinobacteria	Ruaniaceae bacterium KH17	Ruaniaceae bacterium KH17	1945888	Actinobacteria	Actinobacteria	Micrococcales	Ruaniaceae	Bacteria	Ruaniaceae bacterium KH17
UP000197915	Thermoplasmata	Thermoplasmatales archaeon B_DKE	Thermoplasmatales archaeon B_DKE	1961136	Euryarchaeota	Thermoplasmata	Thermoplasmatales	no rank	Archaea	Thermoplasmatales archaeon B_DKE
UP000243574	Bacteroidetes	Muribaculum sp. An287	Muribaculum sp. An287	1965623	Bacteroidetes	Bacteroidia	Bacteroidales	Muribaculaceae	Bacteria	Muribaculum sp. An287
UP000195674	Bacteroidetes	Alistipes sp. An66	Alistipes sp. An66	1965650	Bacteroidetes	Bacteroidia	Bacteroidales	Rikenellaceae	Bacteria	Alistipes sp. An66
UP000195119	Proteobacteria	Gilliamella apis	Gilliamella sp. NO3	1970738	Proteobacteria	Gammaproteobacteria	Orbales	Orbaceae	Bacteria	Gilliamella sp. NO3
UP000217919	Cyanobacteria	Sphaerospermopsis kisseleviana NIES-73	Sphaerospermopsis kisseleviana	1973480	Cyanobacteria	no rank	Nostocales	Aphanizomenonaceae	Bacteria	Sphaerospermopsis kisseleviana
UP000293400	Proteobacteria	Proteobacteria bacterium	Proteobacteria bacterium	1977087	Proteobacteria	no rank	no rank	no rank	Bacteria	Proteobacteria bacterium
UP000291219	Proteobacteria	Caulobacteraceae bacterium	Caulobacteraceae bacterium	1978230	Proteobacteria	Alphaproteobacteria	Caulobacterales	Caulobacteraceae	Bacteria	Caulobacteraceae bacterium
UP000292783	Proteobacteria	Sphingomonadales bacterium	Sphingomonadales bacterium	1978525	Proteobacteria	Alphaproteobacteria	Sphingomonadales	no rank	Bacteria	Sphingomonadales bacterium
UP000282957	Proteobacteria	Rhodovarius sp. CCP-6	Rhodovarius sp. CCP-6	1979269	Proteobacteria	Alphaproteobacteria	no rank	no rank	Bacteria	Rhodovarius sp. CCP-6
UP000250462	Actinobacteria	Phytoactinopolyspora sp. YIM 96934	Phytoactinopolyspora sp. YIM 96934	1981511	Actinobacteria	Actinobacteria	Jiangellales	Jiangellaceae	Bacteria	Phytoactinopolyspora sp. YIM 96934
UP000196143	Proteobacteria	Cellvibrio sp. PSBB006	Cellvibrio sp. PSBB006	1987723	Proteobacteria	Gammaproteobacteria	Cellvibrionales	Cellvibrionaceae	Bacteria	Cellvibrio sp. PSBB006
UP000287352	Chloroflexi	Tengunoibacter tsumagoiensis	Ktedonobacterales bacterium Uno3	2014871	Chloroflexi	Ktedonobacteria	Ktedonobacterales	no rank	Bacteria	Ktedonobacterales bacterium Uno3
UP000215921	Proteobacteria	Alphaproteobacteria bacterium PA2	Alphaproteobacteria bacterium PA2	2015570	Proteobacteria	Alphaproteobacteria	no rank	no rank	Bacteria	Alphaproteobacteria bacterium PA2
UP000215773	Proteobacteria	Alphaproteobacteria bacterium PA4	Alphaproteobacteria bacterium PA4	2015572	Proteobacteria	Alphaproteobacteria	no rank	no rank	Bacteria	Alphaproteobacteria bacterium PA4
UP000216329	Bacteroidetes	Bacteroidetes bacterium B1(2017)	Bacteroidetes bacterium B1(2017)	2015582	Bacteroidetes	no rank	no rank	no rank	Bacteria	Bacteroidetes bacterium B1(2017)
UP000230780	Proteobacteria	Sulfurovum sp. UBA12169	Sulfurovum sp. UBA12169	2015906	Proteobacteria	Epsilonproteobacteria	no rank	no rank	Bacteria	Sulfurovum sp. UBA12169
UP000233387	Bacteroidetes	Raineya orbicola	Bacteroidetes bacterium SPSPC-11	2016530	Bacteroidetes	no rank	no rank	no rank	Bacteria	Bacteroidetes bacterium SPSPC-11
UP000241074	Proteobacteria	Ahniella affigens	Xanthomonadales bacterium D13	2021234	Proteobacteria	Gammaproteobacteria	Xanthomonadales	no rank	Bacteria	Xanthomonadales bacterium D13
UP000220527	Chloroflexi	Candidatus Viridilinea mediisalina	Chloroflexi bacterium Kir15-3F	2024553	Chloroflexi	no rank	no rank	no rank	Bacteria	Chloroflexi bacterium Kir15-3F
UP000237543	Proteobacteria	Enterobacterales bacterium CwR94	Enterobacterales bacterium CwR94	2025587	Proteobacteria	Gammaproteobacteria	Enterobacterales	no rank	Bacteria	Enterobacterales bacterium CwR94
UP000265800	Deinococcus-Thermus	Meiothermus luteus	Meiothermus luteus	2026184	Deinococcus-Thermus	Deinococci	Thermales	Thermaceae	Bacteria	Meiothermus luteus
UP000247423	Proteobacteria	Deltaproteobacteria bacterium	Deltaproteobacteria bacterium	2026735	Proteobacteria	Deltaproteobacteria	no rank	no rank	Bacteria	Deltaproteobacteria bacterium
UP000270267	Proteobacteria	Zetaproteobacteria bacterium	Zetaproteobacteria bacterium	2026807	Proteobacteria	Zetaproteobacteria	no rank	no rank	Bacteria	Zetaproteobacteria bacterium
UP000218774	Proteobacteria	Marinobacter sp. ANT_B65	Marinobacter sp. ANT_B65	2039467	Proteobacteria	Gammaproteobacteria	Alteromonadales	Alteromonadaceae	Bacteria	Marinobacter sp. ANT_B65
UP000229730	Proteobacteria	Emcibacter congregatus	Emcibacter sp. ZYL	2043170	Proteobacteria	Alphaproteobacteria	Kordiimonadales	Kordiimonadaceae	Bacteria	Emcibacter sp. ZYL
UP000292830	Bacteroidetes	Sphingobacteriales bacterium	Sphingobacteriales bacterium	2044944	Bacteroidetes	Sphingobacteriia	Sphingobacteriales	no rank	Bacteria	Sphingobacteriales bacterium
UP000286298	Firmicutes	Firmicutes bacterium I2511	Firmicutes bacterium I2511	2048547	Firmicutes	no rank	no rank	no rank	Bacteria	Firmicutes bacterium I2511
UP000233619	Proteobacteria	Psychromonas sp. psych-6C06	Psychromonas sp. psych-6C06	2058089	Proteobacteria	Gammaproteobacteria	Alteromonadales	Psychromonadaceae	Bacteria	Psychromonas sp. psych-6C06
