# Supplementary material for: Characterization of ancestral Fe/Mn superoxide dismutases indicates their cambialistic origin
Source: Protein Sci. 2022 Sep 21;31(10):e4423. doi: 10.1002/pro.4423 (PMC9490801; doi:10.1002/pro.4423)
Supplement: Supplementary file 12 — Table S2 Metal content in purified SODs, after metal removal and reconstitution, measured by ICP‐MS [file PRO-31-e4423-s012.xlsx]

## Sheet: ICP-MS
Table S2. Metal content in purified SODs, after metal removal and reconstitution, measured by ICP-MS
	Apo						Mn						Fe
Sample	Mn*	SD	Fe*	SD	% Rel Activity (treated/untreated)	SD	Mn*	SD	Fe*	SD	% Rel Activity (treated/untreated)	SD	Mn*	SD	Fe*	SD	% Rel Activity (treated/untreated)	SD
SODa	<0	N/A	<0	N/A	0.08375	0.0791	3.88041	0.339737	0.00105475	1.10661e-06	1.739	0.3437	0.0189354	0.00448979	1.8273	0.122418	0.2004	0.05042
SODb	0.00134396	0.00180167	<0	N/A	0.01367	0.272	ND	N/A	ND	N/A	0.1546	0.1168	ND	N/A	ND	N/A	0.322	0.3239
CamSOD	<0	N/A	<0	N/A	0.06982	0.05465	1.11885	0.018387	0.000821499	1.28324e-07	0.2338	0.105	0.344497	0.00473994	12.2692	0.0259601	0.2704	0.1333
LUCA	<0	N/A	<0	N/A	0.1201	0.1008	1.24367	0.00928875	0.000119638	3.59896e-08	0.638	0.4773	0.00695537	5.93413e-05	2.59682	0.00896814	0.8394	0.6214
LACA	<0	N/A	<0	N/A	0.1741	0.1986	0.763039	0.0134438	0.000103799	1.9783e-08	1.379	0.6306	0.00593476	1.77163e-05	4.40171	0.0264926	0.8391	0.1461
LBCA	<0	N/A	<0	N/A	0.1372	0.1454	1.02924	0.00989802	0.000166594	2.42374e-08	0.8991	0.3667	0.00547495	5.06702e-05	9.85249	0.0286224	0.6178	0.1602
LUCA/LACA FastML Dataset 1	<0	N/A	<0	N/A	0.2084	0.2648	1.36879	0.0193968	0.000111232	1.55297e-08	1.998	0.5234	0.00672794	7.0218e-05	3.18076	0.0174344	1.778	0.4517
LBCA FastML Dataset 1	<0	N/A	<0	N/A	0.117	0.09201	ND	N/A	ND	N/A	0.8767	0.2925	ND	N/A	ND	N/A	0.5223	0.1584
LUOA	<0	N/A	<0	N/A	0.06932	0.06121	1.03425	0.0180722	0.000167156	4.5723e-08	1.214	0.163	0.0343464	0.000767642	13.9203	0.304711	0.2659	0.08063
* atoms per monomer
