# Supplementary material for: Characterization of ancestral Fe/Mn superoxide dismutases indicates their cambialistic origin
Source: Protein Sci. 2022 Sep 21;31(10):e4423. doi: 10.1002/pro.4423 (PMC9490801; doi:10.1002/pro.4423)
Supplement: Supplementary file 13 — Table S3 List of constructs utilized in this work [file PRO-31-e4423-s008.xlsx]

## Sheet: Martin
Table S3. List of constructs utilized in this work
Dataset	ASR Software	Node	Name	Protein Sequence	Tag	Insert Sequence	Vector Name	Resistance Marker
			SODa	MRGSHHHHHHTDPALRASFELPALPYAKDALAPHISAETIEYHYGKHHQTYVTNLNNLIKGTAFEGKSLEEIIRSSEGGVFNNAAQVWNHTFYWNCLAPNAGGEPTGKVAEAIAASFGSFADFKAQFTDAAIKNFGSGWTWLVKNSDGKLAIVSTSNAGTPLTTDATPLLTVDVWEHAYYIDYRNARPGYLEHFWALVNWEFVAKNLAAGLCGR	His-Tag	ATGAGAGGATCTCACCATCACCATCACCATACGGATCCGGCCCTGAGGGCCAGCTATACCCTGCCATCCCTGCCGTATGCTTACGATGCCCTGGAACCGCACTTCGATAAGCAGACCATGGAAATCCACCACACCAAACACCATCAGACCTACGTAAACAACGCCAACGCGGCGCTGGAAAGCCTGCCAGAATTTGCCAACCTGCCGGTTGAAGAGCTGATCACCAAACTGGACCAGCTGCCAGCAGACAAGAAAACCGTACTGCGCAACAACGCTGGCGGTCACGCTAACCACAGCCTGTTCTGGAAAGGTCTGAAAAAAGGCACCACCCTGCAGGGTGACCTGAAAGCGGCTATCGAACGTGACTTCGGCTCCGTTGATAACTTCAAAGCAGAATTT…	pCAN24N-ASKA collection backbone	Chloramphenicol
			SODb	MRGSHHHHHHTDPALRASYTLPSLPYAYDALEPHFDKQTMEIHHTKHHQTYVNNANAALESLPEFANLPVEELITKLDQLPADKKTVLRNNAGGHANHSLFWKGLKKGTTLQGDLKAAIERDFGSVDNFKAEFEKAAASRFGSGWAWLVLKGDKLAVVSTANQDSPLMGEAISGASGFPIMGLDVWEHAYYLKFQNRRPDYIKEFWNVVNWDEAAARFAAKKGLCGR	His-Tag	ATGAGAGGATCTCACCATCACCATCACCATACGGATCCGGCCCTGAGGGCCTCATTCGAATTACCTGCACTACCATATGCTAAAGATGCTCTGGCACCGCACATTTCTGCGGAAACCATCGAGTATCACTACGGCAAGCACCATCAGACTTATGTCACTAACCTGAACAACCTGATTAAAGGTACCGCGTTTGAAGGTAAATCACTGGAAGAGATTATTCGCAGCTCTGAAGGTGGCGTATTCAACAACGCAGCTCAGGTCTGGAACCATACTTTCTACTGGAACTGCCTGGCACCGAACGCCGGTGGCGAACCGACTGGAAAAGTCGCTGAAGCTATCGCCGCATCTTTTGGCAGCTTTGCCGATTTCAAAGCGCAGTTTACTGATGCAGCGATCAAA…	pCAN24N-ASKA collection backbone	Chloramphenicol
			CamSOD	MMAFKLPNLPYAYDALEPYIDQRTMEFHHDKHHNTYVTKLNATVEGTELEHQSLADMIANLDKVPEAMRMSVRNNGGGHFNHSLFWEILSPNSEEKGGVIDDIKAQWGTLDEFKNEFANKATTLFGSGWTWLVVNDGKLEIVTTPNQDNPLTEGKTPILLFDVWEHAYYLKYQNKRPDYMTAFWNIVNWKKVDELYQAAKGGSWSHPQFEK	StrepTag II	ATGATGGCATTCAAACTTCCCAACCTTCCCTACGCGTATGACGCTCTGGAACCTTACATTGACCAACGCACCATGGAGTTTCACCACGATAAACATCATAACACCTATGTAACGAAACTGAACGCGACTGTAGAAGGAACAGAGTTGGAGCACCAATCGCTGGCAGATATGATCGCTAATCTTGATAAAGTACCAGAAGCAATGCGTATGTCGGTACGCAATAACGGAGGCGGCCACTTTAATCATTCGCTGTTTTGGGAAATTTTGAGCCCGAACTCTGAGGAAAAGGGGGGAGTTATTGACGATATTAAAGCCCAATGGGGAACCCTGGACGAATTCAAAAACGAATTTGCGAACAAGGCGACGACCTTATTTGGGAGCGGTTGGACGTGGTTAGTA…	pET-21b(+)	Ampicilin
1	PAML	LUCA	LUCA-P1	MSKYELPELPYDYDALEPHISAEIMELHHDKHHQAYVNGANAALEKLEEAREKGDFSDIKAIQRDLAFNLGGHILHSIFWENMSPNGGGEPTGELAEAIDKDFGSFEKFKEEFSAAAKSVEGSGWAVLAYDPLAGRLVIMQTENHNNNAAQGLTPLLVLDVWEHAYYLQYKNDRADYVDAFWNVVNWDDVAERFEAAGGSWSHPQFEK	StrepTag II	ATGTCTAAATATGAGCTTCCGGAATTACCGTATGATTACGACGCCTTAGAGCCACACATTTCAGCGGAGATCATGGAATTGCACCATGATAAGCACCACCAAGCATACGTGAACGGCGCCAATGCTGCTCTGGAAAAACTGGAAGAGGCGCGTGAGAAAGGCGATTTCAGTGATATTAAAGCAATTCAGCGCGACTTGGCGTTTAATCTGGGTGGGCATATCTTACATTCTATCTTCTGGGAGAACATGTCGCCTAATGGCGGGGGTGAGCCGACTGGCGAGTTAGCAGAAGCAATCGACAAGGATTTCGGGTCTTTCGAAAAGTTTAAGGAAGAGTTCTCTGCGGCTGCCAAGAGTGTTGAAGGTTCCGGGTGGGCAGTTCTTGCGTACGATCCTCTT…	pET-21b(+)	Ampicilin
1	PAML	LBCA	LBCA-P1	MSKYELPELPYDYDALEPHISAEIMELHHDKHHQAYVNGANAALEKLEEAREKGDFSKIKAIQKDLAFNLGGHINHSIFWENLSPNGGGEPTGELAEAIDKDFGSFEKFKEEFSAAATSVQGSGWAVLAYDPLAGRLVIMQTTNHNNNAAQGLTPLLVLDVWEHAYYLQYKNVRADYVKAFWNVVNWDDVAERFAAAGGSWSHPQFEK	StrepTag II	ATGTCTAAATATGAGCTTCCGGAATTACCGTATGATTACGACGCCTTAGAGCCACACATTTCAGCGGAGATCATGGAATTGCACCATGATAAGCACCACCAAGCATACGTGAACGGCGCCAATGCTGCTCTGGAAAAACTGGAAGAGGCGCGTGAGAAAGGCGATTTCAGTAAAATTAAAGCAATTCAGAAGGACTTGGCGTTTAATCTGGGTGGGCATATCAACCATTCTATCTTCTGGGAGAACCTGTCGCCTAATGGCGGGGGTGAGCCGACTGGCGAGTTAGCAGAAGCAATCGACAAGGATTTCGGGTCTTTCGAAAAGTTTAAGGAAGAGTTCTCTGCGGCTGCCACGAGTGTTCAGGGTTCCGGGTGGGCAGTTCTTGCGTACGATCCTCTT…	pET-21b(+)	Ampicilin
1	PAML	LACA	LACA-P1	MSKYELPELPYDYDALEPHISEEIMELHHDKHHQAYVNGANAALEKLEEARENGDFSDIKAIQRDLAFNLGGHILHTIFWENMSPNGGGEPGGELADAIDKDFGSFEKFKEEFSAAAKSVEGSGWAVLAYDPLAGRLVIMQVENHNNNAAQGLTPLLVLDVWEHAYYLQYKNDRADYVDAFWNVVNWDDVAERFEAAGGSWSHPQFEK	StrepTag II	ATGTCTAAATATGAGCTTCCGGAATTACCGTATGATTACGACGCCTTAGAGCCACACATTTCAGAAGAGATCATGGAATTGCACCATGATAAGCACCACCAAGCATACGTGAACGGCGCCAATGCTGCTCTGGAAAAACTGGAAGAGGCGCGTGAGAACGGCGATTTCAGTGATATTAAAGCAATTCAGCGCGACTTGGCGTTTAATCTGGGTGGGCATATCTTACATACGATCTTCTGGGAGAACATGTCGCCTAATGGCGGGGGTGAGCCGGGCGGCGAGTTAGCAGATGCAATCGACAAGGATTTCGGGTCTTTCGAAAAGTTTAAGGAAGAGTTCTCTGCGGCTGCCAAGAGTGTTGAAGGTTCCGGGTGGGCAGTTCTTGCGTACGATCCTCTT…	pET-21b(+)	Ampicilin
1	FastML	LUCA/LACA	LUCA-LACA-F1	MSTYELPELPYDYDALEPHISEEIMELHHDKHHQAYVNGANAALEKLEEARENGDFSDIKAIQRDLAFNLGGHILHTIFWENMSPNGGGEPGGELADAIDRDFGSFDKFKAEFSAAAKSVEGSGWAVLAYDPLAGRLVIMQMENHNNNATQGLTPLLVLDVWEHAYYLQYKNDRADYVDAFWNVVNWDDVAQRYEAAGGSWSHPQFEK	StrepTag II	ATGTCTACCTATGAGCTTCCGGAATTACCGTATGATTACGACGCCTTAGAGCCACACATTTCAGAAGAGATCATGGAATTGCACCATGATAAGCACCACCAAGCATACGTGAACGGCGCCAATGCTGCTCTGGAAAAACTGGAAGAGGCGCGTGAGAACGGCGATTTCAGTGATATTAAAGCAATTCAGCGCGACTTGGCGTTTAATCTGGGTGGGCATATCTTACATACGATCTTCTGGGAGAACATGTCGCCTAATGGCGGGGGTGAGCCGGGCGGCGAGTTAGCAGATGCAATCGACCGCGATTTCGGGTCTTTCGATAAGTTTAAGGCAGAGTTCTCTGCGGCTGCCAAGAGTGTTGAAGGTTCCGGGTGGGCAGTTCTTGCGTACGATCCTCTT…	pET-21b(+)	Ampicilin
1	FastML	LBCA	LBCA-F1	MSTYELPELPYDYDALEPHISAEIMELHHDKHHQGYVNGANAALEKLEEAREKGDFSKIAAIQRDLAFNLGGHINHSIFWENLSPNGGGEPTGELAEAIDRDFGSFDKFKAEFSAAATSVQGSGWAVLAYDPLAGRLVIQQMTNHNNNATQGLTPLLVLDVWEHAYYLQYKNVRADYVKAFWNVVNWDDVAERYAAAGGSWSHPQFEK	StrepTag II	ATGTCTACCTATGAGCTTCCGGAATTACCGTATGATTACGACGCCTTAGAGCCACACATTTCAGCGGAGATCATGGAATTGCACCATGATAAGCACCACCAAGGTTACGTGAACGGCGCCAATGCTGCTCTGGAAAAACTGGAAGAGGCGCGTGAGAAAGGCGATTTCAGTAAAATTGCTGCAATTCAGCGCGACTTGGCGTTTAATCTGGGTGGGCATATCAACCATTCTATCTTCTGGGAGAACCTGTCGCCTAATGGCGGGGGTGAGCCGACTGGCGAGTTAGCAGAAGCAATCGACCGCGATTTCGGGTCTTTCGATAAGTTTAAGGCAGAGTTCTCTGCGGCTGCCACGAGTGTTCAGGGTTCCGGGTGGGCAGTTCTTGCGTACGATCCTCTT…	pET-21b(+)	Ampicilin
2	PAML	LUCA	LUCA-P2	MSTYELPPLPYDYDALEPYIDAQIMELHHDKHHQGYVNGLNAALEKLEEAREKGDFADIKAIKRALRFNGGGHILHTLFWENMSPNGGGEPSGELAEAIEKDFGSFDAFKEEFSAAAKAVEGSGWGWLVYDPNSGQLVIVTAENHDNLATQGLTPLLGLDVWEHAYYLQYQNDRGDYVDAFWNVVNWDDVEQRYEKAGGSWSHPQFEK	StrepTag II	ATGTCTACCTATGAGCTTCCGCCGTTACCGTATGATTACGACGCCTTAGAGCCATATATTGACGCGCAGATCATGGAATTGCACCATGATAAGCACCACCAAGGTTACGTGAACGGCTTGAATGCTGCTCTGGAAAAACTGGAAGAGGCGCGTGAGAAAGGCGATTTCGCCGATATTAAAGCAATTAAGCGCGCATTGCGTTTTAATGGGGGTGGGCATATCTTACATACGCTCTTCTGGGAGAACATGTCGCCTAATGGCGGGGGTGAGCCGTCAGGCGAGTTAGCAGAAGCAATCGAGAAGGATTTCGGGTCTTTCGATGCCTTTAAGGAAGAGTTCTCTGCGGCTGCCAAGGCGGTTGAAGGTTCCGGGTGGGGTTGGCTTGTGTACGATCCTAAT…	pET-21b(+)	Ampicilin
2	PAML	LBCA	LBCA-P2	MSAYELPPLPYDYDALEPYIDAEIMELHHDKHHQAYVNNLNAALEKYEEAQDKGDLELLANLIKLPEAIKSALRFNGGGHINHSLFWENMSPNGGGEPTGELAEAIEKDFGSFDAFKEEFSAAAAAVQGSGWGWLVYDPNGKLEIVTTPNQDNLATQGLTPLLGLDVWEHAYYLQYQNARADYIKAFWNVVNWDDVEERYAKAGGSWSHPQFEK	StrepTag II	ATGTCTGCCTATGAGCTTCCGCCGTTACCGTATGATTACGACGCCTTAGAGCCATATATTGACGCGGAGATCATGGAATTGCACCATGATAAGCACCACCAAGCATACGTGAACAATTTGAATGCTGCTCTGGAAAAATATGAAGAGGCGCAGGATAAAGGCGATTTGGAACTGCTGGCCAACTTGATCAAGTTGCCGGAAGCAATTAAGAGTGCATTGCGTTTTAATGGGGGTGGGCATATCAACCATTCTCTCTTCTGGGAGAACATGTCGCCTAATGGCGGGGGTGAGCCGACTGGCGAGTTAGCAGAAGCAATCGAGAAGGATTTCGGGTCTTTCGATGCCTTTAAGGAAGAGTTCTCTGCGGCTGCCGCCGCGGTTCAGGGTTCCGGGTGGGGT…	pET-21b(+)	Ampicilin
2	PAML	LACA	LACA-P2	MSTYELPPLPYDYDALEPYIDEQIMELHHDKHHQGYVNGLNAALEKLEEARENGDFADIKAIKRDLSFNGSGHILHTLFWENMSPNGGGEPSGELADAIEKDFGSFEAFKAEFSAAAKAVEGSGWGILVYDPLSGQLVILQAENHNNLAVQGATPLLVLDVWEHAYYLQYQNDRGDYVDAFWNVVNWDDVEQRYEKAGGSWSHPQFEK	StrepTag II	ATGTCTACCTATGAGCTTCCGCCGTTACCGTATGATTACGACGCCTTAGAGCCATATATTGACGAACAGATCATGGAATTGCACCATGATAAGCACCACCAAGGTTACGTGAACGGCTTGAATGCTGCTCTGGAAAAACTGGAAGAGGCGCGTGAGAACGGCGATTTCGCCGATATTAAAGCAATTAAGCGCGACTTGTCTTTTAATGGGAGTGGGCATATCTTACATACGCTCTTCTGGGAGAACATGTCGCCTAATGGCGGGGGTGAGCCGTCAGGCGAGTTAGCAGACGCAATCGAGAAGGATTTCGGGTCTTTCGAAGCCTTTAAGGCAGAGTTCTCTGCGGCTGCCAAGGCGGTTGAAGGTTCCGGGTGGGGTATTCTTGTGTACGATCCTCTT…	pET-21b(+)	Ampicilin
2	FastML	LUCA	LUCA-F2	MSQYELPPLPYDYDALEPYIDEQIMELHHDKHHQGYVNNLNAALEKYEEAQENGDFSDIIAIKRDLRFNGGGHINHTLFWENMSPNGGGEPSGELADAIERDFGSFDAFKEEFSAAAKAVQGSGWGWLVYDPNWGQLVIIQTPNHNNLATQGLQPLLGLDVWEHAYYLQYQNDRPDYIKAFWNVVNWDDVEQRYEKAGGSWSHPQFEK	StrepTag II	ATGTCTCAGTATGAGCTTCCGCCGTTACCGTATGATTACGACGCCTTAGAGCCATATATTGACGAACAGATCATGGAATTGCACCATGATAAGCACCACCAAGGTTACGTGAACAATTTGAATGCTGCTCTGGAAAAATATGAAGAGGCGCAGGAGAACGGCGATTTCAGTGATATTATCGCAATTAAGCGCGACTTGCGTTTTAATGGGGGTGGGCATATCAACCATACGCTCTTCTGGGAGAACATGTCGCCTAATGGCGGGGGTGAGCCGTCAGGCGAGTTAGCAGATGCAATCGAGCGCGATTTCGGGTCTTTCGATGCCTTTAAGGAAGAGTTCTCTGCGGCTGCCAAGGCGGTTCAGGGTTCCGGGTGGGGTTGGCTTGTGTACGATCCTAAT…	pET-21b(+)	Ampicilin
2	FastML	LBCA	LBCA-F2	MSQYELPPLPYDYDALEPYIDAEIMELHHDKHHQGYVNNLNAALEKYEEAQEKGDLSDLIAIKSALRFNGGGHINHTLFWENMSPNGGGEPSGELAEAIERDFGSFDAFKEEFSAAAAAVQGSGWGWLVYDPNGQLVIITTPNQDNLATQGLTPLLGLDVWEHAYYLQYQNARPDYIKAFWNVVNWDDVEQRYAKAGGSWSHPQFEK	StrepTag II	ATGTCTCAGTATGAGCTTCCGCCGTTACCGTATGATTACGACGCCTTAGAGCCATATATTGACGCGGAGATCATGGAATTGCACCATGATAAGCACCACCAAGGTTACGTGAACAATTTGAATGCTGCTCTGGAAAAATATGAAGAGGCGCAGGAGAAAGGCGATTTGAGTGATTTGATCGCAATTAAGAGTGCATTGCGTTTTAATGGGGGTGGGCATATCAACCATACGCTCTTCTGGGAGAACATGTCGCCTAATGGCGGGGGTGAGCCGTCAGGCGAGTTAGCAGAAGCAATCGAGCGCGATTTCGGGTCTTTCGATGCCTTTAAGGAAGAGTTCTCTGCGGCTGCCGCCGCGGTTCAGGGTTCCGGGTGGGGTTGGCTTGTGTACGATCCTAAT…	pET-21b(+)	Ampicilin
2	FastML	LACA	LACA-F2	MSQYELPPLPYDYDALEPYIDEQIMELHHDKHHQGYVNGLNAALEKLEEARENGDFSDIKAIKRDLSFNGSGHILHTLFWENMSPNGGGEPSGELADAIERDFGSFDAFKAEFSAAAKAVEGSGWGILVYDPNSGQLVIIQAENHNNLATQGAQPLLVLDVWEHAYYLQYQNDRGDYVDAFWNVVNWDDVEQRYEKAGGSWSHPQFEK	StrepTag II	ATGTCTCAGTATGAGCTTCCGCCGTTACCGTATGATTACGACGCCTTAGAGCCATATATTGACGAACAGATCATGGAATTGCACCATGATAAGCACCACCAAGGTTACGTGAACGGCTTGAATGCTGCTCTGGAAAAACTGGAAGAGGCGCGTGAGAACGGCGATTTCAGTGATATTAAAGCAATTAAGCGCGACTTGTCTTTTAATGGGAGTGGGCATATCTTACATACGCTCTTCTGGGAGAACATGTCGCCTAATGGCGGGGGTGAGCCGTCAGGCGAGTTAGCAGATGCAATCGAGCGCGATTTCGGGTCTTTCGATGCCTTTAAGGCAGAGTTCTCTGCGGCTGCCAAGGCGGTTGAAGGTTCCGGGTGGGGTATTCTTGTGTACGATCCTAAT…	pET-21b(+)	Ampicilin
3	PAML	LUCA	LUCA-P3	MSAYELPELPYDYDALEPYISEEIMELHHDKHHQGYVNGANAALEKLEEARESGDFSNIKAIQRNLAFNLGGHINHTIFWENMSPNGGGEPSGELADAIDKDFGSFEKFKEEFSAAAKSVEGSGWAVLVYDPAAGRLMIVAVENHQNNAVSGLTPLLVLDVWEHAYYLQYKNNRADYVDAFWNVVNWDDVAERFEAAGGSWSHPQFEK	StrepTag II	ATGTCTGCCTATGAGCTTCCGGAATTACCGTATGATTACGACGCCTTAGAGCCATATATTTCAGAAGAGATCATGGAATTGCACCATGATAAGCACCACCAAGGTTACGTGAACGGCGCCAATGCTGCTCTGGAAAAACTGGAAGAGGCGCGTGAGTCTGGCGATTTCAGTAACATTAAAGCAATTCAGCGCAATTTGGCGTTTAATCTGGGTGGGCATATCAACCATACGATCTTCTGGGAGAACATGTCGCCTAATGGCGGGGGTGAGCCGTCAGGCGAGTTAGCAGATGCAATCGACAAGGATTTCGGGTCTTTCGAAAAGTTTAAGGAAGAGTTCTCTGCGGCTGCCAAGAGTGTTGAAGGTTCCGGGTGGGCAGTTCTTGTGTACGATCCTGCT…	pET-21b(+)	Ampicilin
3	PAML	LBCA	LBCA-P3	MSAYTLPELPYDYDALEPYISAEIMELHHDKHHQTYVNGANAALEKLEEAREKGDFSKIKAIQRNLAFNLGGHINHSIFWENLSPNGGGEPTGELAEAIDKDFGSFEKFKEQFSAAATSVQGSGWAVLAYDPAAGRLVIVAVTNHQNNAATGLTPLLVLDVWEHAYYLQYKNVRADYVKAFWNVVNWDDVAERFAAAGGSWSHPQFEK	StrepTag II	ATGTCTGCCTATACCCTTCCGGAATTACCGTATGATTACGACGCCTTAGAGCCATATATTTCAGCGGAGATCATGGAATTGCACCATGATAAGCACCACCAAACCTACGTGAACGGCGCCAATGCTGCTCTGGAAAAACTGGAAGAGGCGCGTGAGAAAGGCGATTTCAGTAAAATTAAAGCAATTCAGCGCAATTTGGCGTTTAATCTGGGTGGGCATATCAACCATTCTATCTTCTGGGAGAACCTGTCGCCTAATGGCGGGGGTGAGCCGACTGGCGAGTTAGCAGAAGCAATCGACAAGGATTTCGGGTCTTTCGAAAAGTTTAAGGAACAATTCTCTGCGGCTGCCACGAGTGTTCAGGGTTCCGGGTGGGCAGTTCTTGCGTACGATCCTGCT…	pET-21b(+)	Ampicilin
3	PAML	LACA	LACA-P3	MSAYELPELPYDYDALEPYISEEIMELHHDKHHQGYVNGANAALEKLEEARESGDFSNIKAVQRNLAFNLSGHINHTIFWENMSPNGGGEPSGELADAIDKDFGSFEKFKEEFSAAAKSVEGSGWAVLVYDPAAGQLMIVAVENHQNNAVSGLTPLLVLDVWEHAYYLQYKNNRGDYVDAFWNVVNWDDVAQRFEQAGGSWSHPQFEK	StrepTag II	ATGTCTGCCTATGAGCTTCCGGAATTACCGTATGATTACGACGCCTTAGAGCCATATATTTCAGAAGAGATCATGGAATTGCACCATGATAAGCACCACCAAGGTTACGTGAACGGCGCCAATGCTGCTCTGGAAAAACTGGAAGAGGCGCGTGAGTCTGGCGATTTCAGTAACATTAAAGCAGTTCAGCGCAATTTGGCGTTTAATCTGAGTGGGCATATCAACCATACGATCTTCTGGGAGAACATGTCGCCTAATGGCGGGGGTGAGCCGTCAGGCGAGTTAGCAGATGCAATCGACAAGGATTTCGGGTCTTTCGAAAAGTTTAAGGAAGAGTTCTCTGCGGCTGCCAAGAGTGTTGAAGGTTCCGGGTGGGCAGTTCTTGTGTACGATCCTGCT…	pET-21b(+)	Ampicilin
3	FastML	LUCA/LBCA	LUCA-LBCA-F3	MSTYTLPELPYDYDALEPYISGEIMELHHDKHHQTYVNGANAALEKLEEAREKGDLSKINAIQRNLAFNLGGHINHSIFWENLSPNGGGEPTGELAEAIDKDFGSFEKFKEQFTAAATAVQGSGWAVLAYDPSAGRLVIVTVTNHQNNAATGLIPLLVLDVWEHAYYLQYKNVRADYVKAFWNVVNWDDVAERFAAAGGSWSHPQFEK	StrepTag II	ATGTCTACCTATACCCTTCCGGAATTACCGTATGATTACGACGCCTTAGAGCCATATATTTCAGGGGAGATCATGGAATTGCACCATGATAAGCACCACCAAACCTACGTGAACGGCGCCAATGCTGCTCTGGAAAAACTGGAAGAGGCGCGTGAGAAAGGCGATTTGAGTAAAATTAACGCAATTCAGCGCAATTTGGCGTTTAATCTGGGTGGGCATATCAACCATTCTATCTTCTGGGAGAACCTGTCGCCTAATGGCGGGGGTGAGCCGACTGGCGAGTTAGCAGAAGCAATCGACAAGGATTTCGGGTCTTTCGAAAAGTTTAAGGAACAATTCACTGCGGCTGCCACGGCGGTTCAGGGTTCCGGGTGGGCAGTTCTTGCGTACGATCCTTCT…	pET-21b(+)	Ampicilin
3	FastML	LACA	LACA-F3	MSTYELPELPYDYDALEPYISEEIMELHHDKHHQGYVNGANAALEKLEEARESGDLSKIKAIQRNLAFNLSGHINHTIFWENMSPNGGGEPSGELAEAIDKDFGSFEKFKEEFTAAAKAVEGSGWAVLVYDPSAGRLVIVTVENHQNNAVTGLIPLLVLDVWEHAYYLQYKNNRADYVDAFWNVVNWDDVAQRFEKAGGSWSHPQFEK	StrepTag II	ATGTCTACCTATGAGCTTCCGGAATTACCGTATGATTACGACGCCTTAGAGCCATATATTTCAGAAGAGATCATGGAATTGCACCATGATAAGCACCACCAAGGTTACGTGAACGGCGCCAATGCTGCTCTGGAAAAACTGGAAGAGGCGCGTGAGTCTGGCGATTTGAGTAAAATTAAAGCAATTCAGCGCAATTTGGCGTTTAATCTGAGTGGGCATATCAACCATACGATCTTCTGGGAGAACATGTCGCCTAATGGCGGGGGTGAGCCGTCAGGCGAGTTAGCAGAAGCAATCGACAAGGATTTCGGGTCTTTCGAAAAGTTTAAGGAAGAGTTCACTGCGGCTGCCAAGGCGGTTGAAGGTTCCGGGTGGGCAGTTCTTGTGTACGATCCTTCT…	pET-21b(+)	Ampicilin
		LUOA	LUOA	MAFELPDLPYAYDALEPHISAETMELHHDKHHQAYVNNLNAALEGHPELADKSIEELLANLAAVPEDIKTAVRNNGGGHANHTLFWNIMSPNGGGEPTGELAEAIDKDFGSFDKFKEEFAAAAATRFGSGWAWLVVDKDAGKLEIVSTPNQDNPLTQGQTPLLGLDVWEHAYYLKYQNRRPDYIKAFWNVVNWDEVAERYAAAGGSWSHPQFEK	StrepTag II	ATGGCGTTTGAATTGCCGGACCTTCCGTATGCCTACGATGCCCTTGAACCTCATATCAGTGCAGAGACAATGGAATTGCATCATGATAAGCATCATCAGGCATACGTCAACAACCTGAACGCCGCTCTCGAAGGGCATCCGGAACTTGCCGACAAAAGCATCGAAGAACTGCTGGCTAATCTGGCTGCTGTGCCGGAAGATATCAAGACTGCCGTACGCAACAACGGGGGCGGTCATGCCAATCATACTTTGTTCTGGAATATTATGAGTCCTAACGGCGGCGGCGAACCTACGGGGGAACTGGCAGAGGCCATTGATAAGGACTTCGGTTCCTTCGACAAGTTCAAGGAGGAATTTGCTGCTGCAGCTGCGACTCGGTTCGGGAGTGGCTGGGCATGG…	pET-21b(+)	Ampicilin
